# Supplementary material for: In silico analysis of the grapefruit sRNAome, transcriptome and gene regulation in response to CTV-CDVd co-infection
Source: Virol J. 2017 Oct 23;14:200. doi: 10.1186/s12985-017-0871-9 (PMC5651572; doi:10.1186/s12985-017-0871-9)
Supplement: Supplementary file 3 — miRNA prediction results. Table S8. Homologous plant miRNA results. (XLSX 26 kb) [file 12985_2017_871_MOESM3_ESM.xlsx]

## Sheet: Table S7
Table S7. miRNA prediction results.
Cluster	miRNA	length	homologous	"miRNA-star"	length	homologous
novel_miRNA_Cluster_227	TTGTCGCCGGAGAGATAGCACC	22		CGCCATCTCCCGGTGACAAGA	21
novel_miRNA_Cluster_228	TTGTCGCCGGAGAGATAGCACC	22		CGCCATCTCCCGGTGACAAGA	21
novel_miRNA_Cluster_889	TTCGGACCAGGCTTCATTCCC	21		GAATGTTGTCTGGTTCGAGAT	21
novel_miRNA_Cluster_2462	AAATGCGGATTTGTTGTATACACC	24		TGTATACAATGAATCTGCATTTTt	24
novel_miRNA_Cluster_3079	GCTCTAAAGTGTTTGGTAAACACT	24		TGTTTATTGAATACTTTAGAGTTG	24
novel_miRNA_Cluster_3875	GTGAGAGGGCCGTAAGTTACGTTT	24		ACGTAATTTACACCCCTCTCATAG	24
novel_miRNA_Cluster_4765	TCGGACCAGGCTTCATTCCCC	21	atr-miR166a, atr-miR166c, atr-miR166d, hpa-miR166a, hpe-miR166a, lus-miR166a, lus-miR166c, lus-miR166d, lus-miR166g, lus-miR166h, lus-miR166j, mes-miR166a, mes-miR166b, mes-miR166c, mes-miR166d, mes-miR166e, mes-miR166f, mes-miR166g, ppe-miR166a, ppe-miR166b, ppe-miR166c, ppe-miR166d, ppe-miR166e, aly-miR166a-3p, aly-miR166b-3p, aly-miR166c-3p, aly-miR166d-3p, aly-miR166e-3p, aly-miR166f-3p, aly-…	GGAATGTTGTCTGGCTCGAGG	21	aly-miR166a-5p, aly-miR166c-5p, aly-miR166d-5p, bdi-miR166e-5p, csi-miR166e-5p, osa-miR166d-5p, stu-miR166a-5p, zma-miR166c-5p, gma-miR166a-5p, gma-miR166c-5p, gma-miR166l, mtr-miR166g-5p
novel_miRNA_Cluster_5277	TTCTAAACTCTCTCCCTCATGG	22		ATGAGGGAAGAGATTAGAAGG	21
novel_miRNA_Cluster_7239	ATGACAGAAGAGAGAGAGTAC	21		GCTCTCTCTTCTCCTGTCATTG	22
novel_miRNA_Cluster_8694	TGCCTGGCTCCCTGTATGCCG	21	mes-miR160c, osa-miR160e-5p, zma-miR160f-5p	GCGTACGAGGAGCCAAGCATA	21
novel_miRNA_Cluster_9170	TTGGACTGAAGGGAGCTCCT	20	cme-miR319c, cme-miR319d, stu-miR319b, ptc-miR319e, ptc-miR319f, ptc-miR319g, ptc-miR319h	GAGCTTTCTTCgGTCCACTC	20
novel_miRNA_Cluster_11472	TTAGATTCACGCACAAACTCG	21	har-miR403a, hpe-miR403a, htu-miR403a, htu-miR403b, htu-miR403c, htu-miR403d, htu-miR403e, mes-miR403a, mes-miR403b, ppe-miR403, aly-miR403a-3p, aly-miR403b-3p, csi-miR403, mdm-miR403a, mdm-miR403b, rco-miR403a, rco-miR403b, tcc-miR403a, tcc-miR403b, vvi-miR403a, vvi-miR403b, vvi-miR403c, vvi-miR403d, vvi-miR403e, vvi-miR403f, ath-miR403-3p, bna-miR403, bra-miR403-3p, ptc-miR403a, ptc-miR403b, pt…	AGTTTGTGGGTGAATCTAACC	21
novel_miRNA_Cluster_13362	CGCACCCCAGCGTGGAACCATC	22		TGGTGCCACGCTGTGTGCGTC	21
novel_miRNA_Cluster_14338	TGAAGCTGCCAGCATGATCTGA	22	mes-miR167d, mes-miR167e, mes-miR167f, ppe-miR167c, ata-miR167b-5p, ata-miR167d-5p, bdi-miR167c-5p, bdi-miR167d-5p, bdi-miR167e-5p, bdi-miR167g, ccl-miR167a, ccl-miR167b, ctr-miR167, cpa-miR167d, gma-miR167g	AGATCATCTGGCAGTTTCACC	21	mdm-miR167a
novel_miRNA_Cluster_19840	TCGATAAACCTCTGCATCCAG	21	hpe-miR162a, htu-miR162a, lus-miR162a, lus-miR162b, mes-miR162, pde-miR162, ppe-miR162, aau-miR162, aly-miR162a-3p, aly-miR162b-3p, cme-miR162, csi-miR162-3p, mdm-miR162a, mdm-miR162b, nta-miR162a, nta-miR162b, osa-miR162a, rco-miR162, sbi-miR162, stu-miR162a-3p, stu-miR162b-3p, tcc-miR162, vvi-miR162, ath-miR162a-3p, ath-miR162b-3p, bra-miR162-3p, cpa-miR162a, ghr-miR162a, gma-miR162b, gma-miR16…	GGAGGCAGCGGTTCATCGATC	21	aly-miR162a-5p, aly-miR162b-5p, stu-miR162a-5p, stu-miR162b-5p, bra-miR162-5p
novel_miRNA_Cluster_20179	TGATTGAGCCGTGCCAATATC	21	hpa-miR171a, htu-miR171b, htu-miR171c, lus-miR171b, lus-miR171c, lus-miR171e, mes-miR171g, mes-miR171h, mes-miR171i, mes-miR171j, mes-miR171k, pde-miR171, ppe-miR171f, ppe-miR171a, ppe-miR171g, ppe-miR171c, aqc-miR171a, aqc-miR171b, aqc-miR171d, ata-miR171d-3p, ata-miR171b-3p, bdi-miR171c-3p, bdi-miR171b, bdi-miR171d-3p, bdi-miR171e, cme-miR171c, cme-miR171f, crt-miR171, far-miR171, hvu-miR171-3p…	TGTTGGAACGGCTCAATCAAA	21
novel_miRNA_Cluster_20181	TGATTGAGCCGTGCCAATATC	21	hpa-miR171a, htu-miR171b, htu-miR171c, lus-miR171b, lus-miR171c, lus-miR171e, mes-miR171g, mes-miR171h, mes-miR171i, mes-miR171j, mes-miR171k, pde-miR171, ppe-miR171f, ppe-miR171a, ppe-miR171g, ppe-miR171c, aqc-miR171a, aqc-miR171b, aqc-miR171d, ata-miR171d-3p, ata-miR171b-3p, bdi-miR171c-3p, bdi-miR171b, bdi-miR171d-3p, bdi-miR171e, cme-miR171c, cme-miR171f, crt-miR171, far-miR171, hvu-miR171-3p…	TGTTGGAACGGCTCAATCAAA	21
novel_miRNA_Cluster_20223	TCATTGAGTGCAGCGTTGATG	21	lus-miR397b, ppe-miR397, aly-miR397a-5p, aly-miR397b-5p, bdi-miR397a, cme-miR397, csi-miR397, osa-miR397a, rco-miR397, sbi-miR397-5p, ssl-miR397, tcc-miR397, vvi-miR397a, ath-miR397a, gma-miR397a, gma-miR397b-5p, mtr-miR397-5p, ptc-miR397a	CCAGCGCTGCACTCGATCATG	21
novel_miRNA_Cluster_22756	ACCGTAGGTGAACTCTAACATAGc	24		TATGTTGGAGTTCACCTACAATGG	24
novel_miRNA_Cluster_22851	TTGGACAGAGAAATCACGGTC	21		CCGTGTTTCTCTGCCCAATC	20
novel_miRNA_Cluster_23731	TTGAGCCGCGTCAATATCTCC	21	ppe-miR171h, ctr-miR171, mdm-miR171a, mdm-miR171b	AGGTATTGGCGCGCCTCAATT	21
novel_miRNA_Cluster_23972	TTGACAGAAGAGAGTGAGCAC	21	gma-miR156k, gma-miR156n, gma-miR156o	GCTCACTGCTCTTTCTGTCAGCT	23
novel_miRNA_Cluster_23973	TTGACAGAAGAGAGTGAGCAC	21	gma-miR156k, gma-miR156n, gma-miR156o	GCgCACTGCTCTTTCTGTCAGCT	23
novel_miRNA_Cluster_28650	AACATAATGGGGGAATAGATTCTC	24		GAATCTACTCTCAAATTATGTTTG	24
novel_miRNA_Cluster_31022	TCTTCCCTATGCCTCCCATTCC	22	csi-miR482a-3p	AGTGGGAGCGTGGGGTAAGAAG	22	csi-miR482a-5p
novel_miRNA_Cluster_31023	TCTTCCCTATGCCTCCCATTCC	22	csi-miR482a-3p	AGTGGGAGCGTGGGGTAAGAAG	22	csi-miR482a-5p
novel_miRNA_Cluster_32264	TTCTCAGGTCACCCCTTTGGG	21		CAGAGGAGTGAACCTGAGAACA	22
novel_miRNA_Cluster_32491	ACAGGAGGTGGAACAAATATGAAA	24		TCATATTTGCTCCACCACCTGTGG	24
novel_miRNA_Cluster_35447	GTGGCAAATAGTGAATGGATAAGG	24		TTATCCATTCATTCCTTGCCATGT	24
novel_miRNA_Cluster_35448	GTGGCAAATAGTGAATGGATAAGG	24		TTATCCATTCATTCCTTGCCATGT	24
novel_miRNA_Cluster_35449	GTGGCAAATAGTGAATGGATAAGG	24		TTATCCATTCATTCCTTGCCATGT	24
novel_miRNA_Cluster_36145	TGAAGGGCCTTTCTAGAGCAC	21	csi-miR3952	GCTGTAGATAGGCCCTTCAAC	21
novel_miRNA_Cluster_39161	AGACGTTCGCACTTTTTAAAATGC	24		ATTTTAAAACGTGCGGATGTCTGC	24
novel_miRNA_Cluster_42181	TGCATTTGCACCTGCACCTTG	21	csi-miR530a	AGGTGCAGCTGTATATGCAGG	21
novel_miRNA_Cluster_44706	CTGAATGCCGTATCACGTGGGAGG	24		TCCCACTTGATGTGTCATTCATCA	24
novel_miRNA_Cluster_46956	CTGGATGCAACTGTGGTACGG	21		GTGCCACTGTTGCATCTAGCT	21
novel_miRNA_Cluster_48324	AACTGACAGCGGCTGTACTGTAGT	24		TACACTACAGCTGCTGTCAATCAC	24
novel_miRNA_Cluster_52207	ATTGGTCGGGTGCACCACCTCAGC	24		TGAGGTGGTGTGTCCGACCAGTGG	24
novel_miRNA_Cluster_55686	CGAACTCTCTCCCTCAACGG	20		GTTGAGGTAGGGCAGTTCGGA	21
novel_miRNA_Cluster_55688	CGAACTCTCTCCCTCAACGG	20		GTTGAGGTAGGGCAGTTCGGA	21
novel_miRNA_Cluster_56989	ATAAAAAACACTCTCAAACGCACC	24		TGCATTTGAGAGTGTTTTTTACAG	24
novel_miRNA_Cluster_63000	TGTGTTCTCAGGTCGCCCCTG	21	cca-miR398, lus-miR398a, ppe-miR398a-3p, aqc-miR398b, bdi-miR398a, cme-miR398a, mdm-miR398b, mdm-miR398c, nta-miR398, osa-miR398b, rco-miR398b, tcc-miR398a, vvi-miR398b, vvi-miR398c, gma-miR398c, gma-miR398d, mtr-miR398b, mtr-miR398c, ptc-miR398b, ptc-miR398c-3p	GGGGCGACATGAGATCACATG	21
novel_miRNA_Cluster_65586	TTTTTCCCACACCTCCCATCCC	22		GATGGGTGAGTTGGGAAAATAA	22
novel_miRNA_Cluster_72143	TCGGACCAGGCTTCATTCCC	20	cme-miR166g, csi-miR166c, sbi-miR166d, sbi-miR166c, sbi-miR166b, sbi-miR166a, sbi-miR166h, sbi-miR166i, sbi-miR166j, tcc-miR166b, zma-miR166h-3p, zma-miR166e, zma-miR166i-3p, zma-miR166f, zma-miR166g-3p, zma-miR166b-3p, zma-miR166c-3p, zma-miR166d-3p, gma-miR166p, gma-miR166q, gma-miR166r, gma-miR166s, gma-miR166t	GAATGTTGTTTGGCTCGAGG	20
novel_miRNA_Cluster_72144	TCGGACCAGGCTTCATTCCCT	21	csi-miR166d, osa-miR166m	GGACTGTTGTCTGGCTCGATG	21
novel_miRNA_Cluster_74526	TTCCACAGCTTTCTTGAACTT	21	ama-miR396-5p, atr-miR396b, atr-miR396c, atr-miR396e, cca-miR396a-5p, lus-miR396b, lus-miR396e, mes-miR396c, mes-miR396d, mes-miR396e, mes-miR396f, ppe-miR396b, aly-miR396b-5p, aqc-miR396b, ata-miR396c-5p, bcy-miR396b, bdi-miR396e-5p, bgy-miR396b, ccl-miR396, cme-miR396a, cme-miR396c, cme-miR396d, mdm-miR396c, mdm-miR396d, mdm-miR396e, nta-miR396b, nta-miR396c, osa-miR396c-5p, rco-miR396, sbi-miR…	GTTCAAGAAATCTGTGGGAAG	21
novel_miRNA_Cluster_74765	CCGTTTCATCTTGTCCTCCAG	21		GGAAGACAAGATCAAACGGTG	21
novel_miRNA_Cluster_75620	AAAAGGAGGACTAAGTTAAAAGCA	24		CTTTTAGTTTGGTCCTCATTTTAT	24
novel_miRNA_Cluster_76380	TTCATATAACCGTCATTAAATGT	23		ATTTAATGACGGTTATACGAAAT	23
novel_miRNA_Cluster_76381	TTCATATAACCGTCATTAAATGT	23		ATTTAATGACGGTTATACGAAAT	23
novel_miRNA_Cluster_77354	TTCGTTCGTTGAAACTCTAAA	21		TAGGGTTTCAGTGATCGAAAA	21
novel_miRNA_Cluster_77493	ATCCAACGAAGCAGGAGCTGt	21		AGCTGCTGACTCGTTGGTTCA	21	mtr-miR4414a-5p
novel_miRNA_Cluster_82795	ATTTGCGGGAGATTTGAGCTGCC	23		CCGCTCAAATGTCTTGCAAATGG	23
novel_miRNA_Cluster_84485	GATGATTTTTGGTGCACGGCC	21		CAGTGTACTTGAAATCACCAC	21
novel_miRNA_Cluster_86823	TTGCCAACTCCTCCCATGCCGA	22		GGTCATGGGAGGATTGGCGAGA	22
novel_miRNA_Cluster_90170	CCGGAATCATTTCTCCCGCGTG	22		TGCAGGTGAGATGATACCGTCA	22
novel_miRNA_Cluster_90708	TTCGGACCAGGCTTCATTCCC	21		GAATGTTGTCTGGTTCGAGAT	21
novel_miRNA_Cluster_91212	TGAAGCTGCCAGCATGATCTA	21	lus-miR167c, lus-miR167d, lus-miR167e, lus-miR167h, mes-miR167b, mes-miR167c, ppe-miR167a, ppe-miR167b, aly-miR167a-5p, aly-miR167b-5p, ata-miR167c-5p, ata-miR167a-5p, ata-miR167e-5p, bdi-miR167a, bdi-miR167b, bdi-miR167f, cme-miR167a, cme-miR167b, dpr-miR167a, dpr-miR167b, mdm-miR167b, mdm-miR167c, mdm-miR167d, mdm-miR167e, mdm-miR167f, mdm-miR167g, nta-miR167d, nta-miR167e, osa-miR167a-5p, osa-…	GATCATGTGGTAGCTTCACC	20
novel_miRNA_Cluster_91320	TGAGCTGTTTGGCTATTCTCGC	22		GAGATAGCCAACGGCTCATG	20
novel_miRNA_Cluster_91550	CCCGAGTCACAGCTCCCTGGAC	22		CTGGGGAGTTGCACCCGGAGT	21

## Sheet: Table S8
Table S8. Homologous plant miRNA results.
homolog name	read count	in silico predicted
aly-miR159c-3p, ath-miR159c	4
aly-miR160a-3p, ath-miR160a-3p, bra-miR160a-3p, cpa-miR160c-3p, cpa-miR160f-3p, ptc-miR160b-3p, ptc-miR160c-3p	4
aly-miR162a-5p, aly-miR162b-5p, stu-miR162a-5p, stu-miR162b-5p, bra-miR162-5p	91	yes
aly-miR165a-3p, aly-miR165b-3p	548
aly-miR166a-5p, aly-miR166c-5p, aly-miR166d-5p, bdi-miR166e-5p, csi-miR166e-5p, osa-miR166d-5p, stu-miR166a-5p, zma-miR166c-5p, gma-miR166a-5p, gma-miR166c-5p, gma-miR166l, mtr-miR166g-5p	3020	yes
aly-miR166g-5p, stu-miR166c-5p, gma-miR166h-5p, gma-miR166j-5p	14
aly-miR167b-3p	1845
aly-miR168a-3p, ath-miR168a-3p, bra-miR168b-3p, bra-miR168c-3p, mtr-miR168c-3p, ptc-miR168a-3p, ptc-miR168b-3p, sly-miR168b-3p	4572
aly-miR170-5p, aly-miR171a-5p, stu-miR171a-5p, stu-miR171c-5p, ath-miR170-5p, ath-miR171a-5p, gma-miR171j-5p	91
aly-miR172e-3p	2
aly-miR390a-3p, ath-miR390a-3p, lja-miR390a-3p, lja-miR390b-3p, sly-miR390b-3p	3
aly-miR396a-3p, ath-miR396a-3p, gma-miR396i-3p, mtr-miR396b-3p, sly-miR396a-3p	1758
aly-miR398a-3p, aqc-miR398a, cme-miR398b, csi-miR398, mdm-miR398a, osa-miR398a, rco-miR398a, tcc-miR398b, vvi-miR398a, ath-miR398a-3p, bol-miR398a-3p, ghr-miR398, gma-miR398a, gma-miR398b, gra-miR398, mtr-miR398a-3p, ptc-miR398a	31
aly-miR398b-3p, ath-miR398b-3p, ath-miR398c-3p, bra-miR398-3p	34
ama-miR156	3083
ama-miR396-5p, atr-miR396b, atr-miR396c, atr-miR396e, cca-miR396a-5p, lus-miR396b, lus-miR396e, mes-miR396c, mes-miR396d, mes-miR396e, mes-miR396f, ppe-miR396b, aly-miR396b-5p, aqc-miR396b, ata-miR396c-5p, bcy-miR396b, bdi-miR396e-5p, bgy-miR396b, ccl-miR396, cme-miR396a, cme-miR396c, cme-miR396d, mdm-miR396c, mdm-miR396d, mdm-miR396e, nta-miR396b, nta-miR396c, osa-miR396c-5p, rco-miR396, sbi-miR…	100680	yes
aqc-miR159	22
aqc-miR166c, sbi-miR166k	229
aqc-miR399, cme-miR399b, csi-miR399b, mdm-miR399d, osa-miR399j, stu-miR399i-3p, ptc-miR399i, sly-miR399	32
ata-miR164a-5p, bdi-miR164c-5p, cme-miR164a, osa-miR164d, sbi-miR164b, zma-miR164f-5p	3
ata-miR166d-5p, bdi-miR166b-5p, osa-miR166b-5p, zma-miR166a-5p	1
ata-miR167f-5p, tae-miR167c-5p	3
ata-miR393-5p	442
ata-miR396a-5p, ata-miR396d-5p, ata-miR396b-5p, bdi-miR396a-5p, bdi-miR396b-5p, far-miR396, osa-miR396e-5p	1
ata-miR398f-3p, ata-miR398g-3p, sbi-miR398, tae-miR398, zma-miR398a-3p, zma-miR398b-3p	26
ata-miR5168-3p, bdi-miR166h-3p, osa-miR166k-3p, osa-miR166l-3p, sbi-miR166e, sbi-miR166g, zma-miR166k-3p, zma-miR166j-3p, zma-miR166n-3p	51
ath-miR397b	2
ath-miR8175	1786
ath-miR827	60
ath-miR858b	2
atr-miR156a, atr-miR156c, cca-miR156c, han-miR156c, lus-miR156b, lus-miR156i, lus-miR156c, lus-miR156e, lus-miR156f, lus-miR156h, mes-miR156h, mes-miR156i, mes-miR156j, ppe-miR156g, ppe-miR156h, ppe-miR156i, ahy-miR156b-5p, aly-miR157a-5p, aly-miR157b-5p, aly-miR157c-5p, cme-miR156b, mdm-miR156ab, mdm-miR156ac, rco-miR156f, rco-miR156g, rco-miR156h, stu-miR156a, stu-miR156b, stu-miR156c, stu-miR1…	1
atr-miR156b, atr-miR156d, cca-miR156a, han-miR156a, han-miR156b, har-miR156a, htu-miR156a, lus-miR156g, lus-miR156a, mes-miR156a, mes-miR156b, mes-miR156c, mes-miR156d, mes-miR156e, mes-miR156f, mes-miR156g, ppe-miR156c, ppe-miR156d, ppe-miR156e, aly-miR156a-5p, aly-miR156b-5p, aly-miR156c-5p, aly-miR156d-5p, aly-miR156e-5p, aly-miR156f-5p, ata-miR156d-5p, ata-miR156c-5p, ata-miR156a-5p, ata-miR1…	296
atr-miR159, hbr-miR159a, htu-miR159a, mes-miR159a, mes-miR159b, ppe-miR159, ahy-miR159, aly-miR159a-3p, cme-miR159a, csi-miR159, nta-miR159, pvu-miR159a.1, rco-miR159, vvi-miR159c, ath-miR159a, bna-miR159, bra-miR159a, cpa-miR159a, gma-miR159a-3p, gma-miR159e-3p, mtr-miR159a, ptc-miR159a, ptc-miR159b, sly-miR159	306397
atr-miR160, cca-miR160b, lus-miR160a, lus-miR160b, lus-miR160d, lus-miR160e, lus-miR160f, lus-miR160h, lus-miR160i, lus-miR160j, mes-miR160a, mes-miR160b, mes-miR160d, ppe-miR160a, ppe-miR160b, aly-miR160a-5p, aly-miR160b-5p, aly-miR160c-5p, aqc-miR160b, ata-miR160b-5p, ata-miR160a-5p, ata-miR160c-5p, bdi-miR160a-5p, bdi-miR160b-5p, bdi-miR160c-5p, bdi-miR160d-5p, cme-miR160a, cme-miR160b, cme-mi…	234
atr-miR164a, atr-miR164b, lus-miR164a, lus-miR164b, lus-miR164c, lus-miR164d, lus-miR164e, mes-miR164a, mes-miR164b, mes-miR164c, ppe-miR164a, ppe-miR164b, ppe-miR164c, aly-miR164a-5p, aly-miR164b-5p, ata-miR164b-5p, ata-miR164c-5p, bdi-miR164b, bdi-miR164a-5p, bdi-miR164e, cme-miR164c, cme-miR164d, csi-miR164, ctr-miR164, mdm-miR164b, mdm-miR164c, mdm-miR164d, mdm-miR164e, mdm-miR164f, nta-miR16…	563
atr-miR166a, atr-miR166c, atr-miR166d, hpa-miR166a, hpe-miR166a, lus-miR166a, lus-miR166c, lus-miR166d, lus-miR166g, lus-miR166h, lus-miR166j, mes-miR166a, mes-miR166b, mes-miR166c, mes-miR166d, mes-miR166e, mes-miR166f, mes-miR166g, ppe-miR166a, ppe-miR166b, ppe-miR166c, ppe-miR166d, ppe-miR166e, aly-miR166a-3p, aly-miR166b-3p, aly-miR166c-3p, aly-miR166d-3p, aly-miR166e-3p, aly-miR166f-3p, aly-…	15097740	yes
atr-miR166b, bdi-miR166f, gma-miR166h-3p, gma-miR166k	8418713
atr-miR167, lus-miR167f, lus-miR167g, lus-miR167i, mes-miR167a, cme-miR167d, cme-miR167f, csi-miR167c, csi-miR167a, dpr-miR167c, gso-miR167a, osa-miR167d-5p, osa-miR167e-5p, osa-miR167f, osa-miR167g, osa-miR167h-5p, osa-miR167i-5p, osa-miR167j, sbi-miR167d, sbi-miR167f, sbi-miR167g, sbi-miR167e, sbi-miR167c, sbi-miR167h, sof-miR167a, sof-miR167b, ssp-miR167b, vvi-miR167a, zma-miR167e-5p, zma-miR1…	676
atr-miR168, cca-miR168a, lus-miR168a, lus-miR168b, mes-miR168a, ppe-miR168, aly-miR168a-5p, aly-miR168b-5p, ccl-miR168, crt-miR168, mdm-miR168a, mdm-miR168b, nta-miR168d, nta-miR168e, rco-miR168, tcc-miR168, vvi-miR168, ath-miR168a-5p, ath-miR168b-5p, bna-miR168a, bra-miR168a-5p, gma-miR168a, mtr-miR168b, mtr-miR168c-5p, ptc-miR168a-5p, ptc-miR168b-5p, vun-miR168	12583
atr-miR169a, atr-miR169c, sbi-miR169d-5p, stu-miR169a-5p, stu-miR169b-5p, stu-miR169c-5p, stu-miR169d-5p, stu-miR169e-5p, stu-miR169f-5p, stu-miR169g, stu-miR169h	45
atr-miR319a, atr-miR319c, lus-miR319b, ppe-miR319a, cme-miR319b, cme-miR319a, ctr-miR319, gma-miR319a, gma-miR319b, gma-miR319e, mtr-miR319a-3p, mtr-miR319b-3p, ptc-miR319a, ptc-miR319b, ptc-miR319c, ptc-miR319d	54039
atr-miR319b, atr-miR319d, atr-miR319e, csi-miR319, tcc-miR319, vvi-miR319e	95
atr-miR390.2, hex-miR390a, hex-miR390b, lus-miR390a, lus-miR390b, lus-miR390c, lus-miR390d, ppe-miR390, aly-miR390a-5p, aly-miR390b-5p, ata-miR390-5p, bdi-miR390a-5p, cme-miR390b, cme-miR390d, cme-miR390a, cme-miR390c, csi-miR390, mdm-miR390a, mdm-miR390b, mdm-miR390c, mdm-miR390d, mdm-miR390e, mdm-miR390f, nta-miR390b, nta-miR390c, osa-miR390-5p, rco-miR390a, rco-miR390b, sbi-miR390, tcc-miR390a…	929
atr-miR393, htu-miR393a, htu-miR393b, htu-miR393c, mes-miR393a, mes-miR393b, aly-miR393a-5p, aly-miR393b-5p, stu-miR393-5p, tcc-miR393a, zma-miR393b-5p, ath-miR393a-5p, ath-miR393b-5p, cpa-miR393, gma-miR393c-5p, gma-miR393d, gma-miR393e, gma-miR393f, gma-miR393g	108
atr-miR394, cca-miR394, lus-miR394a, lus-miR394b, mes-miR394a, mes-miR394b, ppe-miR394a, ppe-miR394b, ahy-miR394, aly-miR394a-5p, aly-miR394b-5p, ata-miR394-5p, bdi-miR394, cme-miR394b, cme-miR394a, csi-miR394, mdm-miR394a, mdm-miR394b, nta-miR394, osa-miR394, sbi-miR394a, sbi-miR394b, ssl-miR394, stu-miR384-5p, tcc-miR394a, tcc-miR394b, vvi-miR394b, zma-miR394a-5p, zma-miR394b-5p, ath-miR394a, a…	5106
atr-miR396d	4
atr-miR398	32
bdi-miR159a-3p	12
bdi-miR159b-3p.1, far-miR159, hvu-miR159b, hvu-miR159a, osa-miR159a.1, osa-miR159b, sbi-miR159a, sof-miR159a, sof-miR159b, sof-miR159d, ssp-miR159a, tae-miR159a, tae-miR159b, zma-miR159a-3p, zma-miR159b-3p, zma-miR159f-3p, zma-miR159j-3p, zma-miR159k-3p	98
bdi-miR162	16
bdi-miR166e-3p	15750
bdi-miR408-3p, dpr-miR408, osa-miR408-3p, rco-miR408, sbi-miR408, sof-miR408a, sof-miR408b, sof-miR408c, sof-miR408d, ssp-miR408d, ssp-miR408a, tae-miR408, zma-miR408a, zma-miR408b-3p, cpa-miR408	3
bdi-miR845	1
bna-miR167a, bna-miR167b	2
bna-miR167d, lja-miR167a, lja-miR167b, lja-miR167c	99
bna-miR168b	1
bna-miR397a, bna-miR397b	272
cca-miR160a, lus-miR160c, lus-miR160g, aqc-miR160a, tcc-miR160c, ptc-miR160g	2
cca-miR167, aly-miR167d-5p, nta-miR167a, nta-miR167b, nta-miR167c, rco-miR167c, ath-miR167d	7185
cca-miR172, lus-miR172a, lus-miR172b, lus-miR172c, lus-miR172d, lus-miR172f, lus-miR172h, mes-miR172a, mes-miR172b, mes-miR172d, ppe-miR172a-3p, ppe-miR172b, aly-miR172a-3p, aly-miR172b-3p, aqc-miR172a, ata-miR172b-3p, bdi-miR172a-3p, cme-miR172b, cme-miR172c, dpr-miR172a, dpr-miR172b, egu-miR172a, egu-miR172b, egu-miR172c, mdm-miR172d, mdm-miR172e, mdm-miR172f, mdm-miR172g, mdm-miR172h, nta-miR1…	278
cca-miR319, hbr-miR319, lus-miR319a, mes-miR319a, mes-miR319b, mes-miR319c, mes-miR319d, mes-miR319e, aau-miR319, aly-miR319a-3p, aly-miR319b-3p, amg-miR319, aqc-miR319, mdm-miR319a, mdm-miR319b, nta-miR319a, nta-miR319b, rco-miR319a, rco-miR319b, rco-miR319c, stu-miR319a-3p, tae-miR319, vvi-miR319b, vvi-miR319c, vvi-miR319f, ath-miR319a, ath-miR319b, bra-miR319-3p, gma-miR319h, gma-miR319j, gma-…	533
cca-miR398, lus-miR398a, ppe-miR398a-3p, aqc-miR398b, bdi-miR398a, cme-miR398a, mdm-miR398b, mdm-miR398c, nta-miR398, osa-miR398b, rco-miR398b, tcc-miR398a, vvi-miR398b, vvi-miR398c, gma-miR398c, gma-miR398d, mtr-miR398b, mtr-miR398c, ptc-miR398b, ptc-miR398c-3p	212008	yes
cca-miR408, nta-miR408, stu-miR408b-3p, ppt-miR408b	5850
cln-miR162	12
cme-miR166g, csi-miR166c, sbi-miR166d, sbi-miR166c, sbi-miR166b, sbi-miR166a, sbi-miR166h, sbi-miR166i, sbi-miR166j, tcc-miR166b, zma-miR166h-3p, zma-miR166e, zma-miR166i-3p, zma-miR166f, zma-miR166g-3p, zma-miR166b-3p, zma-miR166c-3p, zma-miR166d-3p, gma-miR166p, gma-miR166q, gma-miR166r, gma-miR166s, gma-miR166t	66722	yes
cme-miR166i	42
cme-miR168	3568
cme-miR319c, cme-miR319d, stu-miR319b, ptc-miR319e, ptc-miR319f, ptc-miR319g, ptc-miR319h	26900	yes
cme-miR396e, mdm-miR396f, mdm-miR396g, ptc-miR396f	15
cpa-miR166d, gma-miR166j-3p	22098
cpa-miR166e	3488
cpa-miR319	219
cpa-miR8155	191
cre-miR1169-3p	1
cre-miR910	2
cre-miR9897-3p	1
crt-miR166b	639
csi-miR1515	129
csi-miR162-5p, ath-miR162a-5p, ath-miR162b-5p	1
csi-miR166d, osa-miR166m	299198	yes
csi-miR171a, sly-miR171d	4
csi-miR172a-3p, mdm-miR172a, mdm-miR172b, mdm-miR172c, sbi-miR172c, sbi-miR172a, sbi-miR172d, zma-miR172a, zma-miR172d-3p, zma-miR172b-3p, zma-miR172c-3p, gma-miR172f, lja-miR172b, lja-miR172c, mtr-miR172d-3p	77
csi-miR172a-5p	205
csi-miR393	6
csi-miR3950	10
csi-miR3951	1256
csi-miR3952	66250	yes
csi-miR3953	89
csi-miR3954	3
csi-miR396c	182
csi-miR472	512
csi-miR473	985
csi-miR477a	38
csi-miR477b	766
csi-miR477c	3
csi-miR479	23
csi-miR482a-3p	4509	yes
csi-miR482a-5p	66	yes
csi-miR482b	2132
csi-miR482c	336
csi-miR530a	122	yes
csi-miR530b	129
csi-miR535	283
dpr-miR397, ptc-miR397b	1
gma-miR156k, gma-miR156n, gma-miR156o	2066	yes
gma-miR156q, gma-miR156s	27
gma-miR156z, gma-miR156aa	1
gma-miR159b-3p, gma-miR159f-3p, mtr-miR159b	18
gma-miR164b, gma-miR164c, gma-miR164d	5
gma-miR166m	5652
gma-miR166u	11342
gma-miR168b	26
gma-miR171m, gma-miR171t	1
gma-miR172b-5p	183
gma-miR172k	4
gma-miR319c	6
gma-miR319g, gma-miR319l	96
gma-miR319q	2
gma-miR390e	97
gma-miR393c-3p, ptc-miR393a-3p, ptc-miR393b-3p	55
gma-miR393h, gma-miR393i, gma-miR393j, gma-miR393k	25837
gma-miR396a-3p	667
gma-miR396b-3p, gma-miR396k-3p, mtr-miR396a-3p	190
gma-miR396e	554
gma-miR396h	270
gma-miR403a, gma-miR403b	9
gma-miR408d	5229
gma-miR4995	5
gma-miR5368	6
gma-miR6300	7710
gra-miR166d	1
har-miR403a, hpe-miR403a, htu-miR403a, htu-miR403b, htu-miR403c, htu-miR403d, htu-miR403e, mes-miR403a, mes-miR403b, ppe-miR403, aly-miR403a-3p, aly-miR403b-3p, csi-miR403, mdm-miR403a, mdm-miR403b, rco-miR403a, rco-miR403b, tcc-miR403a, tcc-miR403b, vvi-miR403a, vvi-miR403b, vvi-miR403c, vvi-miR403d, vvi-miR403e, vvi-miR403f, ath-miR403-3p, bna-miR403, bra-miR403-3p, ptc-miR403a, ptc-miR403b, pt…	44345	yes
hbr-miR166a, pde-miR166a, pde-miR166b, vvi-miR166a, vvi-miR166b	13993
hbr-miR166b, lus-miR166i, lus-miR166k, csi-miR166a, ctr-miR166	3430
hbr-miR396a	13
hbr-miR396b, lus-miR396a, lus-miR396c, mes-miR396a, mes-miR396b, aau-miR396, aly-miR396a-5p, amg-miR396, aqc-miR396a, ata-miR396e-5p, bcy-miR396a, bdi-miR396d-5p, bdi-miR396c-5p, bgy-miR396a, cme-miR396b, csi-miR396a, csi-miR396b, dpr-miR396, mdm-miR396b, nta-miR396a, osa-miR396a-5p, osa-miR396b-5p, sbi-miR396b, sbi-miR396a, sof-miR396, ssl-miR396, ssp-miR396, tcc-miR396a, tcc-miR396b, vvi-miR396…	136036
hbr-miR6173	291
hpa-miR171a, htu-miR171b, htu-miR171c, lus-miR171b, lus-miR171c, lus-miR171e, mes-miR171g, mes-miR171h, mes-miR171i, mes-miR171j, mes-miR171k, pde-miR171, ppe-miR171f, ppe-miR171a, ppe-miR171g, ppe-miR171c, aqc-miR171a, aqc-miR171b, aqc-miR171d, ata-miR171d-3p, ata-miR171b-3p, bdi-miR171c-3p, bdi-miR171b, bdi-miR171d-3p, bdi-miR171e, cme-miR171c, cme-miR171f, crt-miR171, far-miR171, hvu-miR171-3p…	147	yes
hpe-miR162a, htu-miR162a, lus-miR162a, lus-miR162b, mes-miR162, pde-miR162, ppe-miR162, aau-miR162, aly-miR162a-3p, aly-miR162b-3p, cme-miR162, csi-miR162-3p, mdm-miR162a, mdm-miR162b, nta-miR162a, nta-miR162b, osa-miR162a, rco-miR162, sbi-miR162, stu-miR162a-3p, stu-miR162b-3p, tcc-miR162, vvi-miR162, ath-miR162a-3p, ath-miR162b-3p, bra-miR162-3p, cpa-miR162a, ghr-miR162a, gma-miR162b, gma-miR16…	17879	yes
htu-miR160a, bdi-miR160f, gma-miR160b, gma-miR160c, gma-miR160d, gma-miR160e	72
htu-miR530, lus-miR530a, lus-miR530b, mes-miR530a, mes-miR530b, cme-miR530a, tcc-miR530b, ptc-miR530a	3
hvu-miR156a, hvu-miR156b, rco-miR156a, rco-miR156b, rco-miR156c, rco-miR156d, ssl-miR156, ssp-miR156, tae-miR156, bna-miR156a	199
lus-miR159b	246
lus-miR159c, aly-miR159b-3p, ath-miR159b-3p	3873
lus-miR166b, ath-miR165a-3p, ath-miR165b, bna-miR166f	5906
lus-miR166e, mes-miR166j, aqc-miR166a, aqc-miR166d, cme-miR166e, dpr-miR166a, osa-miR166g-3p, osa-miR166h-3p, pab-miR166a, sbi-miR166f, ssl-miR166a, stu-miR166b, tcc-miR166c, zma-miR166l-3p, zma-miR166m-3p, mtr-miR166c, mtr-miR166f, sly-miR166c-3p	1240
lus-miR166f, ata-miR166c-3p, bdi-miR166j, pab-miR166b, ptc-miR166n, ptc-miR166o, ptc-miR166q	85
lus-miR167a, vvi-miR167c	8
lus-miR167b, mes-miR167g, mes-miR167h, ahy-miR167-5p, cme-miR167c, csi-miR167b, tcc-miR167c, cpa-miR167c, gma-miR167e, gma-miR167f, ptc-miR167f-5p, ptc-miR167g-5p	9
lus-miR167c, lus-miR167d, lus-miR167e, lus-miR167h, mes-miR167b, mes-miR167c, ppe-miR167a, ppe-miR167b, aly-miR167a-5p, aly-miR167b-5p, ata-miR167c-5p, ata-miR167a-5p, ata-miR167e-5p, bdi-miR167a, bdi-miR167b, bdi-miR167f, cme-miR167a, cme-miR167b, dpr-miR167a, dpr-miR167b, mdm-miR167b, mdm-miR167c, mdm-miR167d, mdm-miR167e, mdm-miR167f, mdm-miR167g, nta-miR167d, nta-miR167e, osa-miR167a-5p, osa-…	61	yes
lus-miR169b, lus-miR169c, lus-miR169k, mes-miR169o, mes-miR169p, mes-miR169q, mes-miR169s, mes-miR169u, mes-miR169w, mes-miR169y, mes-miR169aa, aly-miR169h-5p, aly-miR169i-5p, aly-miR169j-5p, aly-miR169k-5p, aly-miR169l-5p, aly-miR169m-5p, aqc-miR169b, ata-miR169i-5p, bdi-miR169g, bdi-miR169e-5p, cme-miR169n, cme-miR169e, osa-miR169h, osa-miR169i-5p.1, osa-miR169j, osa-miR169k, osa-miR169l, osa-m…	3
lus-miR169f, lus-miR169h, lus-miR169j, mes-miR169a, mes-miR169b, mes-miR169c, mes-miR169d, mes-miR169e, ppe-miR169a, ppe-miR169b, ppe-miR169c, aly-miR169b-5p, aly-miR169c-5p, aqc-miR169c, ata-miR169d-5p, bdi-miR169c-5p, bdi-miR169f, cme-miR169h, cme-miR169f, mdm-miR169a, nta-miR169q, nta-miR169r, nta-miR169s, osa-miR169b, osa-miR169c, rco-miR169a, rco-miR169b, sbi-miR169b, sbi-miR169k, tcc-miR169…	10
lus-miR171d, aly-miR171c-5p, ath-miR171c-5p, gma-miR171c-5p	8
lus-miR171i, mes-miR171b, mes-miR171c, aly-miR171b-3p, aly-miR171c-3p, ata-miR171c-3p, cme-miR171d, cme-miR171b, mdm-miR171f, rco-miR171a, rco-miR171b, ssl-miR171a, stu-miR171d-3p, tae-miR171b, ath-miR171b-3p, ath-miR171c-3p, bna-miR171a, bna-miR171b, bna-miR171c, bna-miR171d, bna-miR171e, bol-miR171a, bra-miR171a, bra-miR171b, bra-miR171c, bra-miR171d, gma-miR171i-3p, mtr-miR171f, ptc-miR171a-3p…	56
lus-miR393a, lus-miR393b, lus-miR393c, lus-miR393d, ppe-miR393b, bdi-miR393a, bdi-miR393b-5p, cme-miR393a, cme-miR393b, cme-miR393c, osa-miR393a, rco-miR393, sbi-miR393a, sbi-miR393b, tcc-miR393b, vvi-miR393b, vvi-miR393a, bna-miR393, gma-miR393a, mtr-miR393a, mtr-miR393b-5p, ptc-miR393a-5p, ptc-miR393b-5p, ptc-miR393c	401
lus-miR397b, ppe-miR397, aly-miR397a-5p, aly-miR397b-5p, bdi-miR397a, cme-miR397, csi-miR397, osa-miR397a, rco-miR397, sbi-miR397-5p, ssl-miR397, tcc-miR397, vvi-miR397a, ath-miR397a, gma-miR397a, gma-miR397b-5p, mtr-miR397-5p, ptc-miR397a	1535	yes
lus-miR398b, lus-miR398c, ahy-miR398	14
lus-miR398f	47
lus-miR399a, lus-miR399c, lus-miR399e, mes-miR399b, mes-miR399c, mes-miR399d, mes-miR399g, aly-miR399a-3p, aly-miR399h-3p, bdi-miR399d, cme-miR399c, csi-miR399a, rco-miR399b, rco-miR399c, tcc-miR399b, tcc-miR399d, vvi-miR399e, ath-miR399f, bna-miR399a, bna-miR399b, ptc-miR399b	6
lus-miR399b, lus-miR399d, mes-miR399a, ata-miR399b-3p, ata-miR399a-3p, bdi-miR399b, bdi-miR399c, csi-miR399e, csi-miR399c, mdm-miR399a, mdm-miR399b, mdm-miR399c, osa-miR399a, osa-miR399b, osa-miR399c, sbi-miR399a, sbi-miR399c, sbi-miR399h, sbi-miR399j, tcc-miR399g, vvi-miR399a, vvi-miR399h, zma-miR399a-3p, zma-miR399c-3p, zma-miR399h-3p, gma-miR399i, ptc-miR399f, ptc-miR399g, vun-miR399b	45
lus-miR408a, mes-miR408, ahy-miR408-3p, aly-miR408-3p, cme-miR408, csi-miR408, mdm-miR408a, vvi-miR408, ath-miR408-3p, gma-miR408a-3p, gma-miR408b-3p, gma-miR408c-3p, mtr-miR408-3p, pta-miR408, ptc-miR408-3p, vun-miR408	11819
mdm-miR167a	24	yes
mdm-miR319c	10
mdm-miR396a	4
mes-miR160c, osa-miR160e-5p, zma-miR160f-5p	618	yes
mes-miR166h, crt-miR166a, csi-miR166b	48
mes-miR166i	6788
mes-miR167d, mes-miR167e, mes-miR167f, ppe-miR167c, ata-miR167b-5p, ata-miR167d-5p, bdi-miR167c-5p, bdi-miR167d-5p, bdi-miR167e-5p, bdi-miR167g, ccl-miR167a, ccl-miR167b, ctr-miR167, cpa-miR167d, gma-miR167g	9279	yes
mes-miR169ab, mes-miR169ac, aqc-miR169a, ata-miR169c-5p, bdi-miR169h-5p, bdi-miR169n, far-miR169, osa-miR169f.1, osa-miR169g, sbi-miR169c, sbi-miR169h, sbi-miR169m, sbi-miR169n, ssl-miR169, tcc-miR169d, vvi-miR169x, zma-miR169f-5p, zma-miR169g, zma-miR169h, bna-miR169c, bna-miR169d, bna-miR169e, bna-miR169f, ptc-miR169r, sly-miR169d	1
mes-miR319f, mes-miR319g, aly-miR319c-3p, aly-miR319d-3p, pvu-miR319c, rco-miR319d, ath-miR319c, sly-miR319c-3p	5870
mes-miR319h, vun-miR319b	26388
mes-miR390, gma-miR390a-3p, gma-miR390c	1
mes-miR393c, mes-miR393d, mdm-miR393a, mdm-miR393b, mdm-miR393c, osa-miR393b-5p, zma-miR393a-5p, zma-miR393c-5p, ghr-miR393	14583
mes-miR394c, vvi-miR394a, vvi-miR394c	1
mes-miR399f, aly-miR399b-3p, aly-miR399c-3p, csi-miR399d, mdm-miR399i, mdm-miR399j, osa-miR399d, pvu-miR399a, rco-miR399a, sbi-miR399d, sbi-miR399i, tcc-miR399i, vvi-miR399b, vvi-miR399c, zma-miR399e-3p, zma-miR399i-3p, zma-miR399j-3p, ath-miR399b, ath-miR399c-3p, gma-miR399a, gma-miR399b, gma-miR399c, gma-miR399h, mtr-miR399l, mtr-miR399p, vun-miR399a	868
mes-miR477d	29
mes-miR482	1
mes-miR827, ppe-miR827, csi-miR827, tcc-miR827, ghr-miR827a, ghr-miR827b, ghr-miR827c	36
mtr-miR166b	2
mtr-miR166d	1
mtr-miR172c-5p	32
mtr-miR4414a-5p	1495	yes
nta-miR168a, nta-miR168b, nta-miR168c, bra-miR168b-5p, bra-miR168c-5p, sly-miR168a-5p, sly-miR168b-5p	12
nta-miR477a	3
nta-miR6019a, nta-miR6019b	1
nta-miR6149a, nta-miR6149b	3
osa-miR159f	126
osa-miR162b	1
osa-miR166e-3p	1587
osa-miR319a-3p.2-3p, osa-miR319b, sbi-miR319a, sbi-miR319b, zma-miR319a-3p, zma-miR319c-3p, zma-miR319b-3p, zma-miR319d-3p	7
osa-miR396a-3p, osa-miR396b-3p	130
osa-miR5077	1
osa-miR5083	5
osa-miR5538	1
pab-miR396a, vvi-miR396a	148
pab-miR396b, pab-miR396c, tcc-miR396d, ptc-miR396g-5p	8988
pde-miR159	20
pde-miR396	3
pde-miR482b, pab-miR482b	3
ppe-miR156f, aly-miR157d-5p, aqc-miR156b, aqc-miR156a, cme-miR156f, mdm-miR156x, mdm-miR156y, mdm-miR156z, mdm-miR156aa, nta-miR156g, nta-miR156h, nta-miR156i, nta-miR156j, ath-miR157d	1
ppe-miR171b, mdm-miR171j, mdm-miR171k, mdm-miR171l, nta-miR171b, ssl-miR171b, vvi-miR171f, gma-miR171k-3p, lja-miR171d-5p	39
ppe-miR171d-3p, csi-miR171b, gma-miR171b-3p, mtr-miR171h, mtr-miR171g	497
ppe-miR171h, ctr-miR171, mdm-miR171a, mdm-miR171b	4649	yes
ppe-miR396a	1
ppe-miR398b	54
ppe-miR858	4705
ppt-miR166j, ppt-miR166k, ppt-miR166l	169
ppt-miR319a, ppt-miR319b, sly-miR319a	3237
ppt-miR319c, ppt-miR319d-3p, ppt-miR319e	7308
ppt-miR894	136
pta-miR319	3431
ptc-miR171l-3p, ptc-miR171m, ptc-miR171j	4
ptc-miR172h-5p	2
ptc-miR2111a, ptc-miR2111b	14
ptc-miR319i	7
ptc-miR396e-3p	445
ptc-miR408-5p	98
ptc-miR530b	3
rgl-miR5139	1867
sbi-miR159b, sof-miR159c, zma-miR159c-3p, zma-miR159d-3p, ptc-miR159d	9
sly-miR167b-5p	1
sly-miR168a-3p	3
smo-miR396	2
sly-miR397	5
smo-miR408	9
stu-miR156f-5p	30
stu-miR171b-3p, sly-miR171e	2
stu-miR172c-3p	18
stu-miR398a-3p	16
stu-miR398b-3p	512
tae-miR399	1
tcc-miR399a, vvi-miR399i	1
tcc-miR399e	273
vvi-miR319g, mtr-miR319c-3p	5942
vvi-miR3634-3p	2
vvi-miR396b	15185
zma-miR162-3p, gma-miR162a	196
zma-miR164c-3p, zma-miR164h-3p	1
zma-miR171b-3p	3
