# Supplementary material for: In silico analysis of the grapefruit sRNAome, transcriptome and gene regulation in response to CTV-CDVd co-infection
Source: Virol J. 2017 Oct 23;14:200. doi: 10.1186/s12985-017-0871-9 (PMC5651572; doi:10.1186/s12985-017-0871-9)
Supplement: Supplementary file 4 — Results for the sRNA differential expression analysis of ‘Marsh’ plants. sRNAs were considered to be differentially regulated as a result of infection if a |log2 fold change| > =1 and padj < =0.05 were observed. Table S10. Results for the sRNA differential expression analysis of ‘Star Ruby’ plants. sRNAs were considered to be differentially regulated as a result of infection if a |log2 fold change| > =1 and padj < =0.05 were observed. Table S11. Results for the sRNA differentially expressed across both ‘Marsh’ and ‘Star Ruby’ plants. sRNAs were considered to be differentially regulated as a result of infection if a |log2 fold change| > =1 and padj < =0.05 were observed. (XLSX 106 kb) [file 12985_2017_871_MOESM4_ESM.xlsx]

## Sheet: Table S9
Table S9. Results for the sRNA differential expression analysis of 'Marsh' plants. sRNAs were considered to be differentially regulated as a result of infection if a |log2 fold change|>=1 and padj<=0.05 were observed.
sRNA	base_mean	log2FoldChange	|log2FoldChange|	padj	species
CCTCCGGGGAAACACCAATCGT	13.1769	6.2875	6.2875	0.00046848	nat-siRNA
TGTCGCCGGAGAGATAGCACC	11.963	6.22376	6.22376	0.000540668	MIR
TGTAAACTCTTGATATCCCAA	26.9132	5.5425	5.5425	0.0187165	MIR
CCAAAGAAACTTGTATTGCCT	13.3811	5.47994	5.47994	0.00015276	unknown
TGAGCTGTTTGGCTATTCTCGC	65.0898	5.33231	5.33231	0.00144288	MIR, novel_miRNA
GTCTCGTTCGTTAACGGA	32.0826	5.07709	5.07709	0.0356935	rasiRNA
TTGTCGCCGGAGAGATAGCACC	6825.27	5.06708	5.06708	1.6813e-50	MIR, novel_miRNA
CGACGAGGGAACTTTTAGTAT	126.832	5.04769	5.04769	1.41407e-29	unknown
TTGTCGCCGGAGAGATAGCAC	50.6588	4.73865	4.73865	2.62694e-11	MIR
CACCAGGAGTGGAGCCTGCGGCG	81.5977	3.97926	3.97926	0.00630457	rasiRNA
TTGTCGCCGGAGAGATAGCACCT	112.489	3.91828	3.91828	6.32142e-20	MIR
ATCGACTACCGAGCGCTGAATAAG	17.8452	3.77016	3.77016	0.000217492	PHAS
AACCTTCGGACTTGGGCAGCGATG	19.5481	3.76731	3.76731	6.58937e-05	PHAS, phasiRNA
TTCCAGCGGGACTGTTAGAGCCGC	19.5243	3.47951	3.47951	5.4689e-05	PHAS, phasiRNA
TTGTCGCCGGAGAGATAGCACCC	14.1722	3.46648	3.46648	0.00271043	MIR
TTGATGATCCACCTTGTCTTG	10.2984	3.43329	3.43329	0.00633991	PHAS, phasiRNA
ATATGTGCGAACTTGTCT	34.772	3.41726	3.41726	9.92254e-08	PHAS
ACGGAAACCTTGTTACGACTT	90.9853	3.40406	3.40406	0.0258086	rasiRNA
AACATGGTAGAATTCTCTAGA	11.9053	3.39829	3.39829	0.0032337	PHAS, phasiRNA
TTCACGGTGGCCACAAAAGCTC	59.9828	3.38017	3.38017	3.07939e-11	nat-siRNA, PHAS
AAGACCGGATGGATCTTGAGTCT	14.6514	3.33211	3.33211	0.00114189	PHAS
AGTTTGAGGAAGAGCTCATTGTCT	19.2891	3.3302	3.3302	0.000210738	PHAS
TCTCCGCGACTTGGTTCTCC	24.2377	3.32189	3.32189	8.24325e-06	PHAS
CCGCACGCGCGCTACACTGATGT	28.0259	3.22356	3.22356	0.000423136	rasiRNA
CACCAGGAGTGGAGCCTGCGGC	3195.85	3.22248	3.22248	0.00286386	rasiRNA
CACCAGGAGTGGAGCCTGCGGCT	22283.5	3.20981	3.20981	0.0326999	rasiRNA
CAATGAATGTAGCATACTAAAT	11.9278	3.20418	3.20418	0.00378261	unknown
ACGAGATCGCGACGAGGACGC	10.4008	3.18901	3.18901	0.0125932	PHAS
CGGCAACGGATATCTCGGCTCTCGCG	45.0434	3.1887	3.1887	3.59158e-07	unknown
CTTTAAATAGGTAGGACGGCGCGGCT	465.295	3.14756	3.14756	0.0271125	unknown
AGTTTGCGGAAGCTGGACTTGTGG	20.8806	3.13502	3.13502	0.00224831	PHAS
TTGTTCCGTGATTTGTCGTTA	18.6199	3.11464	3.11464	0.000329465	unknown
GTCTGCAAAGGATTCTACCCG	16.0627	3.10981	3.10981	0.00960462	rasiRNA, nat-siRNA
TCCAGCGGGACTGTTAGAGCC	11.0662	3.08624	3.08624	0.00801742	PHAS
AACAAGCATTGTAATCTCT	16.4889	3.05993	3.05993	0.000714768	PHAS
TTCCAGCGGGATTGTTAGAGC	10.8879	3.04684	3.04684	0.00930353	PHAS, phasiRNA
ACGATCATGACGGACAACGTGG	12.0848	3.01428	3.01428	0.0107104	PHAS
ACCAAGGGAGATCGGCTGTTCGTGC	24.5351	2.97261	2.97261	3.56995e-05	PHAS
ACCAAGGGAGATCGGCTGTT	12.43	2.93436	2.93436	0.00930558	PHAS
ATTGTGCCCATGGATGACTTCAAG	42.1024	2.9312	2.9312	0.0371423	PHAS
AATAAGTACAAGGATGTGATGCCT	17.5868	2.92961	2.92961	0.00160567	unknown
ACAAACGGATGGGCAGACCGAGC	25.0706	2.92653	2.92653	4.4852e-05	rasiRNA, PHAS
TTGTGGCCAAGGAACTCCACCT	11.4627	2.91822	2.91822	0.0119279	nat-siRNA, PHAS, phasiRNA
TCTCGGACACCCATGGCATC	10.0714	2.903	2.903	0.0374569	PHAS
AAGATTTGGACCATGGATTTTTGA	10.3683	2.87992	2.87992	0.0470942	PHAS, phasiRNA
TGGCCAAGGAACTCCACCTAA	20.4781	2.85628	2.85628	0.000388161	unknown
ATATCACGAAGACACAGGAGAACC	11.9671	2.85607	2.85607	0.0289946	unknown
CTCCGTGGCCAGCTTCTTAGAGGGA	39.5991	2.84938	2.84938	2.55595e-05	unknown
AAGGGAGATCGGCTGTTCGTGCC	30.8891	2.83181	2.83181	3.67474e-05	PHAS
ATCATTGTCGAAACCTGCCCT	11.8718	2.82454	2.82454	0.0235827	unknown
CCACGTTATCTGTCATAATC	11.4949	2.80003	2.80003	0.0198386	PHAS, phasiRNA
ATCCGTGGATGCGTTGGAGCAAA	11.5516	2.7943	2.7943	0.0183736	unknown
AAGGTTCTAGGCAACTCTAGC	28.7636	2.78681	2.78681	7.2981e-05	PHAS, phasiRNA
GGGTGCACCGCCGACCGACCTTGA	25.0388	2.78626	2.78626	0.00149562	rasiRNA
AGTTCTTGCTTGAAGTCGGCCC	19.5059	2.78495	2.78495	0.00160567	PHAS, phasiRNA
CAAACGGATGGGCAGACCGAGC	31.9949	2.77505	2.77505	1.98237e-05	rasiRNA, PHAS, phasiRNA
CAGGGACGTAGTCAACGCGCC	11.3911	2.76557	2.76557	0.0171401	unknown
ATCTGGTGAATGATATGAAAGCCT	15.8335	2.75936	2.75936	0.002969	PHAS
AAGAAAAACAGAACATGGCATT	10.1675	2.75217	2.75217	0.039016	PHAS
CTGGATGCAACTGTGGTACGGT	11.6003	2.74815	2.74815	0.0312981	PHAS, phasiRNA, MIR
CAATGAATGTAGCATACTTAAT	56.294	2.74254	2.74254	4.40868e-08	unknown
TTAGACAACTTTGCCGAATT	11.1066	2.73908	2.73908	0.0222782	PHAS, phasiRNA
ACGGATGGGCAGACCGAGCGCATC	21.1154	2.73163	2.73163	0.000714768	PHAS, phasiRNA
TCTCCGCGACTTGGTTCTCCC	34.5433	2.73156	2.73156	7.36003e-06	PHAS
AATGTCAAGTAGCTTTGCCC	11.2273	2.72357	2.72357	0.020396	unknown
CCCGAGCCGATCGGCGGACCGT	11.7604	2.67589	2.67589	0.0424341	unknown
GCCGCACGCGCGCTACACTGATG	31.3749	2.67352	2.67352	0.00330074	rasiRNA
CACCAGGAGTGGAGCCTGCGG	162.542	2.64011	2.64011	0.00790255	rasiRNA
CCTGCTAACTAGCTATGCGGA	26.7959	2.63858	2.63858	0.00121321	unknown
ATGGGCTTCGCGGCTTTGGCGCC	166.616	2.63841	2.63841	1.97723e-13	PHAS
ATTGGACAAGAACAACTTTCT	14.506	2.62702	2.62702	0.0180295	PHAS, phasiRNA
CAAGGACGAGATCGCGACGAGG	12.6943	2.62177	2.62177	0.0202336	unknown
ACAGAACATGGCATTGGTCCGAAG	59.3725	2.60606	2.60606	2.83053e-08	PHAS
AGCGGATCTTGTTGGAGGCCT	10.2227	2.60471	2.60471	0.0412005	PHAS, phasiRNA
GCGGCGGACCGGGCCCAAGTCCCC	173.752	2.59453	2.59453	0.00428793	unknown
ACAATTTCGGGCTAGAGAGCC	22.476	2.57615	2.57615	0.000680838	nat-siRNA, PHAS, phasiRNA
ACAATTTCGGGCTAGAGAGC	11.8874	2.55748	2.55748	0.02866	nat-siRNA, PHAS, phasiRNA
CCTGCTAACTAGCTATGCGGAGG	35.5393	2.55634	2.55634	4.22199e-05	unknown
ACCGGATGGATCTTGAGTCTTGGC	13.1697	2.55542	2.55542	0.0242328	PHAS, phasiRNA
CAATTTCCTCTTTGGGCTGGAT	10.8471	2.55311	2.55311	0.0480618	PHAS
AGACAAGGTGGATCATCAACT	11.1385	2.55123	2.55123	0.041482	PHAS, phasiRNA
ACGGATAGGGCCTTGGACTTGCC	16.0437	2.54705	2.54705	0.00568225	nat-siRNA, PHAS
ATGGAAGATAATTCGTTCGAT	19.1622	2.53362	2.53362	0.00395588	unknown
TTGAGAATCTCTAGGCTTACT	18.8694	2.53092	2.53092	0.00499324	PHAS, phasiRNA
CCGAGGACCATCTTGAAGTC	24.5456	2.52767	2.52767	0.00167721	PHAS
ATCGGCTGGAGTACAAACCGGGGA	25.6655	2.50981	2.50981	0.00333897	unknown
CGAGGAAAATGAAGAAATGGGC	11.9566	2.50758	2.50758	0.0415372	PHAS, phasiRNA
CGAAGTCCGCTCGGATTGGGC	31.3544	2.50409	2.50409	0.000197822	nat-siRNA, PHAS
CAAACGGATGGGCAGACCGAG	21.5845	2.5035	2.5035	0.0017626	rasiRNA, PHAS
TTCCCCCTTCCTCTAGCGCCA	12.8848	-2.49647	2.49647	0.0497523	unknown
TCTCCATAGAATTCCAGCACAT	17.3569	2.49049	2.49049	0.0480817	PHAS, phasiRNA
AACAAGCATTGTAATCTCTCT	22.4414	2.48975	2.48975	0.00126583	PHAS, phasiRNA
ACAGAACATGGCATTGGTCC	12.7136	2.48796	2.48796	0.03141	PHAS, phasiRNA
CTCGGCATGGAATTCTTCGACC	57.0543	2.47915	2.47915	5.75311e-07	PHAS, phasiRNA
ATTTGTATCCAACAAGCACTGT	75.0609	2.47785	2.47785	7.31388e-08	PHAS
TGGTCTAGTGGTATGATTCTCGCT	17.6614	2.47443	2.47443	0.0219588	rasiRNA, tRF
TAGAAGAACGAGAGAAAGCTG	12.5396	2.47261	2.47261	0.0377918	PHAS
ACTTCCAGCGGGATTGTTAGAGCC	76.4529	2.47011	2.47011	3.44507e-08	PHAS, phasiRNA
ACTTCAAGATGGTCCTCGGCATG	373.462	2.46862	2.46862	3.88243e-19	PHAS, phasiRNA
ATTCGGCAAAGTTGTCTAAGTGC	55.1862	2.4672	2.4672	2.72066e-06	PHAS, phasiRNA
ATGTAAATATTCTAGAATACCT	25.7991	2.45725	2.45725	0.000671951	PHAS, phasiRNA
TCCAGCGGGACTGTTAGAGCCGC	11.5358	2.45519	2.45519	0.0441574	PHAS
CCACCAGGAGTGGAGCCTGCGGCTT	526.088	2.45468	2.45468	0.0116385	rasiRNA
CGAGATCGCGACGAGGACGCCG	18.8871	2.44907	2.44907	0.00456977	PHAS, phasiRNA
ACGGACAACGTGGCGACAAGCTAC	31.3013	2.44565	2.44565	0.000621674	rasiRNA, PHAS
ACCAAGGGAGATCGGCTGTTCGT	50.489	2.44534	2.44534	1.00265e-05	PHAS
CTAGAAGAACGAGAGAAAGCT	45.3223	2.44117	2.44117	1.66961e-05	PHAS
TTAGACAACTTTGCCGAATGT	40.4969	2.43381	2.43381	1.20517e-05	PHAS, phasiRNA
AACATGTAAATATTCTAGAATACT	31.219	2.4279	2.4279	0.000353003	PHAS
CCGAGGCGTTGGAGAGAACCCAT	31.0979	2.41468	2.41468	0.000388161	PHAS
TTCTCAGGTCACCCCTTTGGG	87.0564	2.40643	2.40643	0.0238761	MIR, novel_miRNA
AAGGATGTGATGCCTCCAGAACT	22.1851	2.40022	2.40022	0.00486542	PHAS
ACGGCTTGAATTTGCGGAGGGACT	12.1432	2.39963	2.39963	0.0457293	PHAS
AAAGCCAATGTCGTTGCGGACGCT	43.6757	2.39208	2.39208	0.000130424	PHAS
TTGTGGCCAAGGAACTCTACCT	18.513	2.38706	2.38706	0.00771759	PHAS
ACCGAGACGAGTGGCTGAGCAACG	13.722	2.38423	2.38423	0.027725	unknown
ATTTGAAGTTCAAACGGATGCCT	16.9628	2.37665	2.37665	0.0116377	nat-siRNA, PHAS, phasiRNA
ATTCGGCAAAGTTGTCTAAGTGCC	84.8651	2.37431	2.37431	5.98435e-06	PHAS, phasiRNA
AACATTCGGCAAAGTTGTCTAAG	34.6477	2.36936	2.36936	0.000179807	PHAS, phasiRNA
AAGGCGGAATTGGCAACACTTAGC	92.5866	2.36592	2.36592	4.00071e-09	PHAS
TTACTGACGAGAATGAGACCCTAA	21.4941	2.36285	2.36285	0.0226418	PHAS, phasiRNA
ATTCGTCAAGCACATTGTGAAGCT	48.1807	2.36182	2.36182	6.29272e-05	PHAS, phasiRNA
ATAATTTCGGGCTAGAGAGCC	71.5085	2.34969	2.34969	3.14303e-06	nat-siRNA, PHAS, phasiRNA
ATTGGGCCAAGCTAGCACTCT	18.0137	2.34849	2.34849	0.0114133	PHAS, phasiRNA
TTTCCGCAAAGTCTTGAATTG	20.7044	2.34705	2.34705	0.00436915	PHAS
ACTCATCATGGAAAGAACGAAACT	13.9744	2.33915	2.33915	0.0369564	nat-siRNA, PHAS
ATCGGCTAGAGTACAAACCGGGGA	35.1158	2.33167	2.33167	0.000208861	PHAS
ATCTCTAGAGCTTGGCAAGCC	37.2662	2.33002	2.33002	0.000269145	PHAS, phasiRNA
CAGGGACGTAGTCAACGCGAG	40.8333	2.32006	2.32006	0.000441798	rasiRNA
AAGGTTCAGTGGACTTCTCGC	41.7286	2.31187	2.31187	0.00146736	rasiRNA
CTGGATGCAACTGTGGTACGG	61.0874	2.30511	2.30511	0.000120124	PHAS, MIR, novel_miRNA
ATGTAAATATTCTAGAATACT	13.1862	2.29979	2.29979	0.0427833	PHAS, phasiRNA
AGACGAGTGGCTGAGCAACGC	36.6922	2.2979	2.2979	8.82077e-05	unknown
AAGGACGAGATCGCGACGAGGACG	85.2522	2.29782	2.29782	1.43695e-07	unknown
GCCTGCCTGACTGTGAGACCGA	15.716	2.29581	2.29581	0.0198749	nat-siRNA
CTGGACGCAGGCTATATTCGCC	62.0438	2.28748	2.28748	4.40737e-06	PHAS
ACTTCGAGACAATGAGCTCTTCCT	36.9909	2.28729	2.28729	0.000202071	PHAS
CGAGGCATCCGTTTGAACTTC	18.2492	2.286	2.286	0.00925213	PHAS
ATTCGCGGGCGAGCTTGTGTGCC	91.329	2.28225	2.28225	1.73101e-06	PHAS
CGGATGGGGGCCGGCGATGCGCCCCG	110.187	2.27989	2.27989	4.56491e-07	unknown
TGTTCGACGTGTAGGCAACGT	41.9484	2.27674	2.27674	0.0018936	PHAS
CAAGACAAGGTGGATCATCAACT	40.6356	2.27462	2.27462	0.000347972	PHAS
AACATTCGGCAAAGTTGTCTAAGT	109.855	2.27409	2.27409	4.49578e-07	PHAS, phasiRNA
CCACCAGGAGTGGAGCCTGCGGC	1000.42	2.26456	2.26456	0.0411227	rasiRNA
TTTGTATCCAACAAGCACTGT	48.6225	2.25516	2.25516	4.14457e-05	PHAS, phasiRNA
AGGTAGAGTTCCTTGGCCACAAG	18.5509	2.23128	2.23128	0.0183195	PHAS, phasiRNA
ATTGTCCGCCACTCAAGATAGCCT	41.8088	2.22949	2.22949	0.000254742	nat-siRNA
CCAGAGGAGTGAACCTGAGAAC	25.5212	2.22602	2.22602	0.0158121	MIR
ATGTGCGAACTTGTCTTGTGTGCC	60.3489	2.21829	2.21829	5.45304e-06	PHAS
AAAGAAAAAGGATGGATCGCT	21.6204	2.20764	2.20764	0.0116437	PHAS
CGCGAAGGTCGCAGGTTC	21.0953	2.20493	2.20493	0.0259366	rasiRNA, tRF, nat-siRNA
TCACAGACCTGTTATTGCCTC	18.0861	2.2038	2.2038	0.0267669	rasiRNA
ATGCCCAATCCGAGCGGACTTCATC	38.9169	2.19514	2.19514	0.000197296	nat-siRNA, PHAS
ACTTCCAGCGGGACTGTTAGAGCC	108.679	2.19311	2.19311	4.97026e-06	PHAS, phasiRNA
TCCACGGAGGAACCCCAACTC	23.4313	2.19282	2.19282	0.00856256	PHAS
CGGCAACGGATATCTCGGCTCTCGCA	17140.2	2.19087	2.19087	0.0196322	unknown
CAAGGATTGGGCCAAGACCGAGC	16.7038	2.18061	2.18061	0.0360688	PHAS
ACTTGGTACGTGGAGCGGAAAGCT	27.2842	2.17376	2.17376	0.0177959	PHAS, phasiRNA
GCGGACTGCTCGAGCTGCGCC	36.7717	2.17218	2.17218	0.00869662	unknown
AGAGGACCGGTGCACCGAATGGGG	48.6022	2.16831	2.16831	0.000220728	PHAS, phasiRNA
ACTCCTCGAAGGCGCGTTGGCACT	21.259	2.16611	2.16611	0.0130695	PHAS
AGGTAGAGTTCCTTGGCCACAAGA	69.7051	2.16371	2.16371	7.58475e-05	PHAS
CTTATCTGTTTGGACATAGCT	23.9885	2.16243	2.16243	0.0112086	unknown
CGGCACTTAGACAACTTTAAAT	34.1485	2.16196	2.16196	0.00239662	unknown
CCGTAGAACACCTTCTGACAG	46.9893	2.15986	2.15986	0.000129992	unknown
TTCGAGAATCTCTAGGCTTACT	22.244	2.15973	2.15973	0.0173709	PHAS, phasiRNA
AGCCAACCAAAGTCTGACCTTGT	18.4537	2.15951	2.15951	0.0168979	unknown
ATCTCGAACGGACTCTTGCCT	31.3572	2.14694	2.14694	0.00183225	PHAS
AGGCCATCTTGGAAGTAGAAGAGT	64.4828	2.13078	2.13078	7.08379e-05	PHAS
AGTACTTGGAGGACTTGTTGCAAG	19.227	2.12809	2.12809	0.0291806	PHAS
TTGGCACGGACATACTTGAGCAGT	48.6735	2.12485	2.12485	0.00861084	unknown
AAGGGAGATCGGCTGTTCGTGC	133.12	2.12301	2.12301	4.03987e-07	PHAS
GCTCGCGCCGTGGCGCTGTCGGACGG	46.1859	2.11759	2.11759	0.00422454	unknown
GGCAACGGATATCTCGGCTCTCGCA	270.348	2.11718	2.11718	4.62727e-07	unknown
TCTCTAGAGCTTGGCAAGCCT	19.3784	2.10667	2.10667	0.0144831	PHAS, phasiRNA
ATCCAACAAGCACTGTAATCT	23.0544	2.10485	2.10485	0.00877711	PHAS, phasiRNA
CATGTAAATATTCTAGAATACT	45.3995	2.10179	2.10179	0.000161552	PHAS, phasiRNA
AACTTTACCTAACTTTGACAAACT	32.3288	2.09953	2.09953	0.00296871	PHAS
CCGTTGTCGTCCAGCGGTTAGGAT	32.0307	2.099	2.099	0.0210079	tRF
TTCAAGATGGTCCTCGGCATG	19.2562	2.09722	2.09722	0.0228639	PHAS, phasiRNA
ATTTCGTGTCCGTAGACGAGGCCA	31.37	2.09457	2.09457	0.00162712	PHAS, phasiRNA
ATTTCGTGTCCGTAGATGAGGCCA	393.162	2.09022	2.09022	6.0978e-11	PHAS, phasiRNA
AATCCGAGCGGACTTCATC	21.5492	2.08651	2.08651	0.0107406	nat-siRNA, PHAS
AGCTCTGATACCACTTGTCACGGG	41.3728	2.08513	2.08513	0.000420103	rasiRNA, PHAS
ATCGACACTTGGGCTGACT	28.2285	2.08386	2.08386	0.00671426	PHAS
TTTGAGAATCTCTAGGCTTACT	52.8117	2.07087	2.07087	0.000516066	PHAS, phasiRNA
CACTCGTCAAGAAAGGGCTAG	18.262	2.0647	2.0647	0.0245164	unknown
ACTTGCTGTATCGGTCGACAACGAC	18.7921	2.06252	2.06252	0.0387734	PHAS
GCACAATTGGTCATCGCGCTTGG	114.144	2.05907	2.05907	1.90696e-05	rasiRNA
AAACATTCGGCAAAGTTGTCTAAG	25.3625	2.05421	2.05421	0.00996544	PHAS
CAATTTCGGAGGAACCAGTCC	16.6771	2.04948	2.04948	0.0473132	PHAS
CCATCGTGGACAATTTCCTCT	17.8759	2.04782	2.04782	0.0372295	PHAS, phasiRNA
ATCGACACTTGGGCTGACTTCAAG	129.463	2.04019	2.04019	7.36003e-06	PHAS
ATGGGCTTCGCGGCTTTGGCGCCT	118.501	2.03956	2.03956	4.2399e-06	PHAS, phasiRNA
ACTTGACTTACGCTCTGGGTACT	34.3159	2.03829	2.03829	0.00377496	PHAS, phasiRNA
AAGCGGCGGTAGTAATTCACCAGC	104.521	2.02542	2.02542	1.52102e-07	rasiRNA, PHAS
CGTCGCCGCGATCGGCATCGGCC	98.8063	2.02474	2.02474	0.000414461	unknown
CACAAACGGATGGGCAGACCGAGC	34.0184	2.02187	2.02187	0.00144288	rasiRNA, PHAS, phasiRNA
ACGAGAGCGCGACGAGGACGC	40.9575	2.00811	2.00811	0.00515586	PHAS
AGCATGGGTTCTCTCCAACGCCT	24.6899	2.00255	2.00255	0.0161754	PHAS
TTCCGGAAGGTTCTAGGCAACTC	30.164	1.9964	1.9964	0.00308262	PHAS
GCACAATTGGTCATCGCGCTTGGTT	380.795	1.99048	1.99048	2.26988e-05	rasiRNA
CTAACTTTGACAAACTTGGTC	43.3965	1.98804	1.98804	0.00120327	nat-siRNA, PHAS, phasiRNA
ACATGAGTTTGACCAAGTTTGGC	34.5232	1.97998	1.97998	0.0017626	unknown
TCGGGTTAAAATTCCTGAACCGGGA	602.3	1.97821	1.97821	0.00885364	unknown
AATCCAAGGACAAAAAGGCCAACC	38.7652	1.97783	1.97783	0.00152198	PHAS, phasiRNA
AGAATCTCTAGAGCTTGGCAAGC	28.7582	1.97158	1.97158	0.0214708	PHAS
CAACAAGACAAGGTGGATCATC	22.8731	1.96564	1.96564	0.0219955	PHAS, phasiRNA
CAAAGAATAAGACATGGAGTTGGAAA	36.8536	1.9638	1.9638	0.0167058	unknown
AAGGAATGGAGCAAGAAAAAGCCT	26.9921	1.95564	1.95564	0.0126311	unknown
ACTCGAGTTTGCGGAAGCTGGACT	46.7697	1.95506	1.95506	0.00710453	unknown
CTTGTGGCCAAGGAACTCCACCT	27.6609	1.9531	1.9531	0.00938589	nat-siRNA, PHAS, phasiRNA
GGAGGGCGCGGCGGTCGCC	1436.78	1.95202	1.95202	2.72066e-06	rasiRNA
CCAGTCCCGAACCCGTCGGCG	83.2649	1.95007	1.95007	0.000234113	unknown
AGTGTCTTCTCCTCGGACTTGCCT	114.264	1.94141	1.94141	2.34111e-06	PHAS, phasiRNA
GCTAGCGGATCTTGTTGGAGGCCT	19.8269	1.93921	1.93921	0.0314503	PHAS
CTAGTGGTAGAATAGTACC	46.1014	1.93363	1.93363	0.0153735	rasiRNA, tRF
ACTCAAGTTTGCGGAAGCTGGACT	39.102	1.93202	1.93202	0.00334822	unknown
CCGGTGCGCCCCCGGCGGCCC	53.2882	1.93173	1.93173	0.00105274	unknown
CCCAGTCCCGAACCCGTCGGCG	113.179	1.93131	1.93131	1.34302e-06	unknown
GCATCGGCCTGCGGGCTCCCCATTCG	192.073	1.90615	1.90615	5.60961e-05	unknown
AGTTGCGGAGACAACTCAAAGACT	36.158	1.8947	1.8947	0.00379191	nat-siRNA, PHAS, phasiRNA
GTCGGCGGGGGCCTCGGG	1574.33	1.87531	1.87531	5.75311e-07	rasiRNA
CCGTAGAACACGTTCAGACAG	29.4123	1.86782	1.86782	0.012451	PHAS, phasiRNA
GTGCTTGGGCGAGAGCAGTACTAAGA	33.4996	1.86494	1.86494	0.0349642	unknown
AGTAAGCCTAGAGATTCTCGAACA	27.1993	1.86463	1.86463	0.0188388	PHAS
AATTTCGTGTCCGTAGATGAGGCC	24.959	1.85526	1.85526	0.021941	PHAS, phasiRNA
AACAGCCCACACTCGTCAAGAAAG	65.3296	1.84315	1.84315	0.000389997	PHAS, phasiRNA
GTCGGCGATGAAATTCCTGTGAAA	33.591	1.84192	1.84192	0.0372295	unknown
TTTCATTGACTGTAGACAATGCCT	36.8499	1.83725	1.83725	0.00734047	PHAS, phasiRNA
ACGGCTTGGTTCCGGTGGAACATC	53.7504	1.832	1.832	0.000643759	PHAS
GAGAACTGCGAGAAGCCAACCCT	28.0864	1.82619	1.82619	0.0357802	nat-siRNA
GAGGCCATCTTGGAAGTAGAAGAG	41.6691	1.82143	1.82143	0.00233693	PHAS
AGCAAGGACGAGATCGCGACGAGG	39.4103	1.81865	1.81865	0.0021593	unknown
AGGACGAGATCGCGACGAGGACGC	30.2328	1.81281	1.81281	0.0347933	unknown
AAGAGGACCGGTGCACCGAATGGG	22.0018	1.80877	1.80877	0.0483211	PHAS, phasiRNA
ATAATGACCAATATCGGGAGATTT	22.3034	1.80792	1.80792	0.0341197	unknown
GTCAGGTGGGGAGTTTGGCT	68.1331	1.80638	1.80638	0.00459516	rasiRNA
TTAGTAACTGGGAAACAAGCT	36.1997	1.80567	1.80567	0.0076166	PHAS, phasiRNA
CTCGGCATGGAATTCTTCGAC	43.3004	1.79511	1.79511	0.00264055	PHAS, phasiRNA
AGTGGACCACGAGAACTCACCTGA	84.2977	1.79128	1.79128	0.00615252	unknown
TCGGCTCTTCCTATCATTGTGAAGCA	38.3772	1.79019	1.79019	0.0104194	rasiRNA, nat-siRNA
GCTTGAAATTGTCGGGAG	3888.86	1.79003	1.79003	6.63309e-06	rasiRNA
GCGTTTGTAGTCCAACGG	136.219	1.77777	1.77777	0.000207319	tRF, nat-siRNA
ATTGTCCGCCGCTCAAGATAGCCT	29.7396	1.77408	1.77408	0.0217188	nat-siRNA, PHAS
ATGGGTTCTCTCCAACGCCT	91.0152	1.7649	1.7649	0.000159495	PHAS, phasiRNA
CCGTTGTAGTCTAGTCGG	62.3066	1.75373	1.75373	0.013116	tRF
CCACCAGGAGTGGAGCCTGCGG	369.248	1.74909	1.74909	0.000195385	rasiRNA
AGTTCACGGATTGATCTCTTGGCC	205.084	1.74621	1.74621	7.83566e-05	PHAS
AGCACACTTACGAACATGAGCCCT	33.8594	1.74461	1.74461	0.0440632	PHAS
ACACGTCGAACAACTCGGAAGGGT	253.933	1.7445	1.7445	1.51535e-07	PHAS, phasiRNA
GAGTCTGGTAATTGGAATG	48.3207	-1.72649	1.72649	0.0374979	rasiRNA
AGTAAGTACAAGGACGTGATGCCT	61.7844	1.72625	1.72625	0.00182509	unknown
AATCTCTAGAGCTTGGCAAGCC	106.89	1.72414	1.72414	0.000179807	PHAS, phasiRNA
TCGGAGTTCTTGCTTGAAGTC	31.2373	1.7071	1.7071	0.031881	PHAS
AATCTCTAGAGCTTGGCAAGCCTC	42.8013	1.70298	1.70298	0.00887461	PHAS
GTTTGAGAATCTCTAGGCTTACT	51.8347	1.69127	1.69127	0.0106863	PHAS
AGTTCACGGTGGCCACAAAAGCTC	112.787	1.66671	1.66671	0.00111081	nat-siRNA, PHAS
GCGTCCTCAGCGGCGGACCGGGCCC	262.397	1.66555	1.66555	0.00170572	unknown
GTTTCGCTGGATAGTAGACAG	27.4688	1.66315	1.66315	0.041936	rasiRNA
AGGGAGATCGGCTGTTCGTGC	28.1198	1.65017	1.65017	0.0432396	PHAS, phasiRNA
TTTGGACACACCAACATTTACTGT	51.0991	1.62396	1.62396	0.0391568	unknown
CCTCGGCATGGAATTCTTCGACC	39.6123	1.61681	1.61681	0.0186108	PHAS, phasiRNA
CCTTCCTTGGATGTGGTAGCC	54.1989	1.61084	1.61084	0.0180218	rasiRNA
AATCCGAGCGGACTTCATCC	48.2369	1.5993	1.5993	0.00923729	nat-siRNA, PHAS, phasiRNA
GTCCCGAACCCGTCGGCG	58.4089	1.59778	1.59778	0.00630208	unknown
AATCTGCAACTGAGGACTTGGACC	57.947	1.57282	1.57282	0.042879	unknown
TTGGCTGGGGCGGCACATCTGTTAAA	63.7071	1.56921	1.56921	0.0123288	rasiRNA
CGGGGCGCGGACCGATGC	1545.76	1.56847	1.56847	0.000220728	unknown
CCCCGTCGCGCCCGGACCCTGTCGCA	241.678	1.55477	1.55477	0.000274783	unknown
CTCGGCAACGGATATCTCGGCTCTCG	766.04	1.53887	1.53887	0.00143315	unknown
CCTGCTAACTAGCTATGCGGAGGT	205.536	1.53104	1.53104	0.00185614	unknown
CGCCGCGATCGGCATCGGCC	121.614	1.5284	1.5284	0.0254303	unknown
GTCGTCTAGTGGTAGAATAGTACCC	55.4901	1.50734	1.50734	0.0291195	rasiRNA, tRF
AAGGCTTTGAGATATCTTTGGAAG	82.5021	1.50654	1.50654	0.0124823	PHAS
CGTCGGCGGGGGCCTCGGG	50.6658	1.48482	1.48482	0.0477526	rasiRNA
CCGGAAGCCGGGTTACGGT	292.091	1.47671	1.47671	0.0012658	rasiRNA
GCCGGCCGGGGGACGGACTGG	635.543	1.47545	1.47545	0.00146522	unknown
CCGGTGCGCCCCCGGCGGCC	342.542	1.4743	1.4743	0.00319502	unknown
GGGCGGGGCCTGTAGCTCAGA	38.9109	1.47012	1.47012	0.0393002	nat-siRNA
ATCTCTAGAGCTTGGCAAGCCTCC	36.2123	1.46729	1.46729	0.0476636	PHAS
CCCGGGCGGAGCGGCCGTCGG	149.046	1.46225	1.46225	0.000824213	unknown
AACGGGCAGAGCCCGCGTCGACCT	201.008	1.45571	1.45571	0.00145788	unknown
TATCACCGTTGCATCCAGCTG	55.1933	1.45536	1.45536	0.0394768	unknown
CGCCGGCGTCGGGAAGGAATGC	173.692	1.44926	1.44926	0.0106092	unknown
CCGTGCGCTGGATTATGACT	107.559	1.43637	1.43637	0.0308344	rasiRNA, nat-siRNA
GCCGCTATGGTGAAATCGGTA	529.511	1.42742	1.42742	0.000467594	tRF, nat-siRNA
TGAAGTCCGCTCGGATTGGGC	44.5494	1.41554	1.41554	0.0328804	nat-siRNA, PHAS
AGAGAATATGAGCGATGGACGTCAT	67.3899	1.41437	1.41437	0.0394057	unknown
AAATTAGAGATATCGTCCAATAAC	69.9122	1.41281	1.41281	0.0226236	unknown
CTGGATTATGACTGAACGCCG	130.638	1.39843	1.39843	0.00187196	rasiRNA, nat-siRNA
CAAAGAATAAGACATGGAGTTGGAA	98.5014	1.38323	1.38323	0.00476513	unknown
AAGCCTAGAGATTCTCGAACAAGA	54.3728	1.382	1.382	0.0459436	PHAS
CCGGACCATTCAATCGGTAGG	129.21	1.37795	1.37795	0.0135659	rasiRNA
GCACAATTGGTCATCGCGCTTG	141.563	1.36748	1.36748	0.0305161	rasiRNA
CTGTCACCTCTTGAGCTAGCTTT	55.4007	1.36603	1.36603	0.0216432	unknown
TTTGGATTGAAGGGAGCTCTTT	70.6776	1.35919	1.35919	0.0176699	unknown
GCCGCCCGCGCCCGGTCGTACTC	547.729	1.35771	1.35771	0.00996544	unknown
TCGAACACTTCTTGCTTTAGAGAG	48.1963	1.34433	1.34433	0.0381285	nat-siRNA, PHAS
ATTACAGAAACGTCTGAAGCAGGA	48.2684	1.34303	1.34303	0.0398149	PHAS, phasiRNA
GGGTGCACCGCCGACCGACC	307.457	1.34224	1.34224	0.000320441	rasiRNA
AGGCCTTGAACTTACTGAAGAGTT	178.778	1.32411	1.32411	0.00972817	unknown
CGTCGCTGCGATCGGCATCGGCCT	337.948	1.32168	1.32168	0.00394732	unknown
CCGAGGACTCATATTTGGGCC	102.999	1.32128	1.32128	0.0155721	unknown
AGAGCCCGCGTCGACCTTT	106.371	1.29124	1.29124	0.00753767	rasiRNA
GCTTGACTCTAGTCCGACT	940.668	1.28959	1.28959	0.00192857	rasiRNA
GAGCCCCGTCGCGCCCGGA	97.2799	1.28749	1.28749	0.0302243	unknown
GCGGTGTCCGGTGCGCCCCCGGCGGC	348.803	1.28254	1.28254	0.00279127	unknown
CCGATGCGGATTGCGGCGGCG	343.645	1.2808	1.2808	0.00591508	unknown
AAACCCGTGCGGCACTTAGACAAC	89.2878	1.27661	1.27661	0.0148877	PHAS
CTTCCATACGTTCTGTTGACTA	60.1829	-1.27177	1.27177	0.0410227	PHAS
CCTATACCCGGCCGTCGGGGCA	668.91	1.26385	1.26385	0.00657115	rasiRNA
GGGCACGTCTGCCTGGGTGTC	144.011	1.25728	1.25728	0.0233163	unknown
CACGACTGGAACGAGATCAGTGCT	214.929	1.24867	1.24867	0.0148221	unknown
GAGGGCCACAAAGAGGATAAAAAGA	233.252	1.24839	1.24839	0.0387938	unknown
TTGGACTGAAGGGAGCTCCCA	504.935	-1.24432	1.24432	0.00116128	rasiRNA, vvi-miR319g, mtr-miR319c-3p
AACCCGTGCGGCACTTAGACAACT	72.6001	1.23018	1.23018	0.0389977	nat-siRNA, PHAS, phasiRNA
CGGCAACGGATATCTCGGCTCTCGC	1315.21	1.22701	1.22701	0.0168979	unknown
TAGTGGTTAGCACTCTGGA	111.208	1.22616	1.22616	0.0473432	tRF
CCTCGGCATGGAATTCTTCGAC	84.0841	1.21296	1.21296	0.023789	PHAS, phasiRNA
TATTGAATGAAAATTAACTGT	240.886	1.19395	1.19395	0.00723708	PHAS, phasiRNA
GCGGACCGATGCGGATTGCGGCGGCG	3321.85	1.19334	1.19334	0.00432891	unknown
CCCCTTCCTCTAGCGCCA	233.036	-1.19284	1.19284	0.0257638	tRF
GCCGGCCGGGGGACGGACTGGG	675.1	1.18714	1.18714	0.0357701	unknown
GGGGCGCGGACCGATGCG	299.067	1.18262	1.18262	0.00535524	unknown
CGCCGCGATCGGCATCGGCCT	420.873	1.18148	1.18148	0.0287003	unknown
GCGGATATAGTCGAATGGTA	72.4251	1.17777	1.17777	0.0316962	tRF, nat-siRNA
CTAAGATCAAGTGTAGTATCT	256.105	1.17561	1.17561	0.0298851	nat-siRNA
GCGGACTGCTCGAGCTGCCT	320.361	1.17262	1.17262	0.021211	rasiRNA
GCCGGTGATGCGCTCCTGGCCT	374.816	1.16874	1.16874	0.0480636	unknown
AGAATCTCTAGAGCTTGGCAAGCC	572.753	1.15747	1.15747	0.00140397	PHAS
ATGATAAGGTTCAGTGGACTT	146.688	1.14865	1.14865	0.0259382	rasiRNA
CTTACAATACCCCGTCGCGTAT	128.383	1.14062	1.14062	0.0499273	rasiRNA
TCCTCGCCGGGGGCTCCA	117.446	-1.13958	1.13958	0.0106328	tRF
GGGCGGGGCCTGTAGCTCAGAGGA	102.923	1.13201	1.13201	0.0290265	nat-siRNA
GTGCGCTGGATTATGACT	789.557	1.13098	1.13098	0.0340938	rasiRNA, nat-siRNA
ACCGGAAGCCGGGTTACGGT	193.543	1.12817	1.12817	0.0110424	rasiRNA
GCTTGAAATTGTCGGGAGG	326.888	1.12235	1.12235	0.0450564	rasiRNA
CGAGTCTTTGAACGCAAGTTGCG	130.297	-1.11817	1.11817	0.0320139	unknown
CCAGGTTTCATTCGATTTG	126.066	1.06754	1.06754	0.042434	unknown
CCAGTCCCGAACCCGTCGGCT	9721.28	1.04354	1.04354	0.001814	rasiRNA
GGACCATCCAAGTTGGGCC	832.291	1.0385	1.0385	0.0459579	nat-siRNA
CCGTGGATGTAGACATATTAA	199.283	1.03681	1.03681	0.0160952	unknown
AAGATTAGTAAATTTGACAAACCT	485.024	1.02415	1.02415	0.0315737	unknown

## Sheet: Table S10
Table S10. Results for the sRNA differential expression analysis of 'Star Ruby' plants. sRNAs were considered to be differentially regulated as a result of infection if a |log2 fold change|>=1 and padj<=0.05 were observed.
sRNA	base_mean	log2FoldChange	|log2FoldChange|	padj	species
CCTCCGGGGAAACACCAATCGT	24.1246	6.94461	6.94461	2.56423e-06	nat-siRNA
TGAGCTGTTTGGCTATTCTCGC	130.544	6.44705	6.44705	1.69199e-06	MIR, novel_miRNA
CCGAGTGGAGTAAAGACTTT	15.4038	6.39655	6.39655	4.99551e-05	unknown
AGATTAGGATTGGGACAACTCACT	15.1674	6.34623	6.34623	7.009e-05	unknown
ACTATGGTCAAGGCTCGACACCT	14.2792	6.1996	6.1996	0.000159757	PHAS
TGAGCTGTTTGGCTATTCTCGCT	17.1311	5.93101	5.93101	0.00114322	MIR
TCGAGCGGACAACTGAGTGAGT	18.91	5.9021	5.9021	0.00149111	unknown
TGTCGCCGGAGAGATAGCACCT	10.5143	5.84364	5.84364	0.000725233	MIR
TTGTCGCCGGAGAGATAGCACC	10888.2	5.73971	5.73971	2.81076e-13	MIR, novel_miRNA
TGAGCTGTTTGGCTATTCTCGCC	33.4854	5.2651	5.2651	0.00181162	MIR
TTGTCGCCGGAGAGATAGCACCC	20.3083	5.25589	5.25589	8.95533e-06	MIR
TGTCGCCGGAGAGATAGCACC	19.7131	5.20775	5.20775	1.23684e-05	MIR
TGAGCTGTTTGGCTATTCTCGCCT	10.4956	4.98767	4.98767	0.0277515	unknown
ACGGAAACCTTGTTACGAC	16.1965	4.94441	4.94441	0.00693843	rasiRNA
TGTAAACTCTTGATATCCCAA	67.9603	4.87447	4.87447	0.00116412	MIR
TTGTCGCCGGAGAGATAGCACCT	175.437	4.87181	4.87181	1.48746e-12	MIR
TTGTCGCCGGAGAGATAGCAC	58.3057	4.69084	4.69084	4.82761e-07	MIR
ATCGACTACCGAGCGCTGAATAAG	37.0229	4.39121	4.39121	0.00268574	PHAS
CGACGAGGGAACTTTTAGTAT	142.419	4.37222	4.37222	2.07096e-26	unknown
CAGAGGAGTGAACCTGAGA	38.6048	4.24709	4.24709	0.000201043	MIR
ACAGGAGGTGGAACAAATATGAAA	20.9242	4.23726	4.23726	0.0336721	MIR, novel_miRNA
GATAAGGTTCAGTGGACTTCT	13.3145	4.1847	4.1847	0.00144742	rasiRNA
CGGGAGAACCAAGTCGCGGAGAAT	11.408	4.06849	4.06849	0.000835475	PHAS, phasiRNA
GTCTCGTTCGTTAACGGA	32.7616	4.03457	4.03457	0.0176935	rasiRNA
CCTTGCTGTAGTGCAACGCCT	14.059	3.9792	3.9792	0.00101753	unknown
ATCCATCCGGTCTTCCATGTGAGC	13.6742	3.91579	3.91579	0.00218103	rasiRNA, PHAS, phasiRNA
TCTCGGACACCCATGGCATC	13.6548	3.87807	3.87807	0.00235839	PHAS
ACCACAACCTTCGGACTTGGGCCT	10.4565	3.86781	3.86781	0.0044725	unknown
CAATACCCCGTCGCGTAT	12.3839	3.79274	3.79274	0.0019633	rasiRNA
GTCTGCAAAGGATTCTACCCG	16.958	3.73577	3.73577	0.000457684	rasiRNA, nat-siRNA
CCAAAGAAACTTGTATTGCCT	11.486	3.71307	3.71307	0.0036116	unknown
ACAATTTCGGGCTAGAGAGC	15.434	3.67301	3.67301	0.00052899	nat-siRNA, PHAS, phasiRNA
CCAACCAAAGTCTGACCTTGT	17.8497	3.62184	3.62184	0.000643697	unknown
TCTCCGCGACTTGGTTCTCC	30.7433	3.58933	3.58933	1.85012e-05	PHAS
CTCGAGATGTACCTGAGGCCT	10.2422	3.4985	3.4985	0.0124982	PHAS
GCCTCATCTCGGACACCC	14.7305	3.47724	3.47724	0.00380263	PHAS
AATGTCAAGTAGCTTTGCCC	11.7421	3.46244	3.46244	0.0037384	unknown
GCCAGTCCCGAACCCGTCGGCT	11.6184	3.43244	3.43244	0.00715191	unknown
TTCTCAGGTCACCCCTTTGGG	210.435	3.35933	3.35933	0.00509347	MIR, novel_miRNA
GTCGGCGGCGGGGGCGCCCGGGGG	14.2292	3.35424	3.35424	0.000726961	unknown
TGATTGTCAGAATCAAGACT	20.5986	3.32717	3.32717	0.00138255	nat-siRNA
CAAACGGATGGGCAGACCGAGC	28.3155	3.31305	3.31305	2.56423e-06	rasiRNA, PHAS, phasiRNA
TTGTGTTCTCAGGTCACCCCT	56.7164	3.31137	3.31137	0.00944678	MIR, stu-miR398b-3p
TCTCCGCGACTTGGTTCTCCC	45.0516	3.30754	3.30754	1.67795e-06	PHAS
ATGGGCTTCACGGCTTTGGCGCC	10.3922	3.30373	3.30373	0.00898728	PHAS
ATCCGGTCTTCCATGTGAGCC	12.3866	3.29339	3.29339	0.00450083	rasiRNA, PHAS
GCATAGCTAGTTAGCAGGCTG	24.9177	3.27551	3.27551	0.000224889	unknown
TCCACGGAGGAACCCCAACTC	27.931	3.27458	3.27458	3.75301e-05	PHAS
ACTTCGAGACAATGAGCTCTTCCT	45.7738	3.25347	3.25347	5.95818e-07	PHAS
CAGAGGAGTGAACCTGAGAAC	14.0064	3.22181	3.22181	0.0103344	MIR
AACAGCAATGGCGTCGTCAAGTGT	13.316	3.21823	3.21823	0.0028606	PHAS, phasiRNA
AAAACTACGAAGTTTGAACAACT	13.4531	3.20587	3.20587	0.00498181	nat-siRNA
TTTCCGCAAAGTCTTGAATTG	12.8963	3.19781	3.19781	0.00235839	PHAS
CCGAACCCGTCGGCTGTCGCCT	13.8032	3.19691	3.19691	0.020492	unknown
AACTTTACCTAACTTTGACAAACT	28.6176	3.18998	3.18998	2.06543e-05	PHAS
ACGGAAACCTTGTTACGACTT	91.3451	3.18873	3.18873	0.00728735	rasiRNA
AGCGGCGGTAGTAATTCACCAGC	11.3925	3.15399	3.15399	0.0106485	rasiRNA, PHAS, phasiRNA
TTTGTATCCAACAAGCACTGT	54.7967	3.12447	3.12447	1.52982e-08	PHAS, phasiRNA
TCTCTAGAGCTTGGCAAGCCT	17.2932	3.11859	3.11859	0.00078422	PHAS, phasiRNA
GAGCCGATCGGCGGACCGGCT	10.9978	3.10292	3.10292	0.0123665	unknown
CAGTCCCGAACCCGTCGGCCT	30.4057	3.09999	3.09999	0.0476795	unknown
TCCAGCGGGACTGTTAGAGCCGC	15.7643	3.09498	3.09498	0.00265673	PHAS
CCGTAGAACACCTTCTGACAG	52.3792	3.09085	3.09085	5.33857e-06	unknown
CCACGGAGGAACCCCAACTC	23.3331	3.0785	3.0785	0.000425166	PHAS, phasiRNA
ACAATTTCGGGCTAGAGAGCC	30.8505	3.06868	3.06868	1.69032e-05	nat-siRNA, PHAS, phasiRNA
ATATGTGCGAACTTGTCT	21.2703	3.06152	3.06152	0.000247306	PHAS
TGGCCAAGGAACTCCACCTAA	28.3116	3.0594	3.0594	0.000191212	unknown
ACTTCCAGCGGGATTGTTAGAGCC	61.7367	3.04048	3.04048	4.01859e-09	PHAS, phasiRNA
AAGACCGGATGGATCTTGAGTCT	23.6421	3.04045	3.04045	0.00058348	PHAS
TTCACGGTGGCCACAAAAGCTC	57.3884	3.02076	3.02076	1.90521e-08	nat-siRNA, PHAS
ATTGGACAAGAACAACTTTCT	16.0921	3.01118	3.01118	0.00124996	PHAS, phasiRNA
CCGACCTTAGCTCAGTTGGCCT	17.7502	3.00553	3.00553	0.00240384	unknown
AAAGCCAATGTCGTTGCGGACGCT	39.0563	3.00169	3.00169	1.66543e-06	PHAS
ATTCGTCAAGCACATTGTGAAGCT	55.3575	2.98727	2.98727	2.05521e-07	PHAS, phasiRNA
CCAGAGGAGTGAACCTGAGAAC	38.6288	2.97579	2.97579	0.0430937	MIR
ATCATTGTCGAAACCTGCCCT	14.685	2.96278	2.96278	0.0126371	unknown
GCGGACTGCTCGAGCTGCGCT	18.5649	2.93701	2.93701	0.00419593	unknown
ATCCGGTCTTCCATGTGAGCCT	18.4205	2.9364	2.9364	0.00415046	rasiRNA, PHAS, phasiRNA
GTTCGAGAGTCGAAAGCTAAATGAC	11.3485	2.91634	2.91634	0.0234378	PHAS
CGGGCCTGTCGGCCAAGGCT	15.4812	2.90099	2.90099	0.0172472	unknown
ATTTGTATCCAACAAGTACTGT	11.0495	2.89025	2.89025	0.0257424	PHAS
AGCATGGGTTCTCTCCAACGCCT	28.5032	2.88388	2.88388	0.000143934	PHAS
ATGGGTTCTCTCCAACGCCTCGGC	16.1426	2.85621	2.85621	0.00811349	PHAS, phasiRNA
GGCCTTGTTGCTAGTGGTAGCGGC	14.3646	2.85515	2.85515	0.00320681	PHAS, phasiRNA
ATCTCTAGAGCTTGGCAAGCC	27.4302	2.85015	2.85015	0.000258882	PHAS, phasiRNA
CGAGATCGCGACGAGGACGCCG	15.8327	2.84738	2.84738	0.00982535	PHAS, phasiRNA
CGAACGGACTCTTGCCTGTAGCCT	11.6438	2.84621	2.84621	0.0123119	PHAS, phasiRNA
CCAAACCCGAACCCAACACCCAAA	29.6074	2.83975	2.83975	0.000967743	unknown
CTCGGCTCTCCCTCGAACGAAGAG	11.8284	2.83733	2.83733	0.0273666	unknown
TCTCGGACACCCATGGCATA	33.6699	2.82581	2.82581	1.5674e-05	PHAS
AACCCGTGCGGCACTTAGACAAC	17.2044	2.82094	2.82094	0.00604806	nat-siRNA, PHAS, phasiRNA
ATTGTCCGCCGCTCAAGATAGCCT	29.7776	2.81997	2.81997	0.000130737	nat-siRNA, PHAS
ATTTGTATCCAACAAGCACTGT	75.7722	2.81059	2.81059	3.69959e-09	PHAS
AAGGATGTGATGCCTCCAGAACT	24.5768	2.80932	2.80932	0.000496054	PHAS
ATGGGCTTCGCGGCTTTGGCGCC	179.369	2.79967	2.79967	2.60185e-14	PHAS
AAACAGAACATGGCATTGGTCC	16.184	2.78512	2.78512	0.00312734	PHAS
AGGTAGAGTTCCTTGGCCACAAG	23.3039	2.78231	2.78231	0.003182	PHAS, phasiRNA
ATCCGAGCGGACTTCATCC	10.2321	2.77926	2.77926	0.0420019	nat-siRNA, PHAS
CAATGAATGTAGCATACTAAAT	12.4104	2.76224	2.76224	0.0105011	unknown
CCGAGGACTCAGATTTGGGCC	53.5182	2.74204	2.74204	0.0378468	unknown
ACATGTAAATATTCTAGAATACCT	10.9369	2.73871	2.73871	0.0252678	PHAS
AGTTCTTGCTTGAAGTCGGCCC	15.6686	2.73652	2.73652	0.00444323	PHAS, phasiRNA
ACGGCTTGGTTCCGGTGGAACATC	64.1546	2.73516	2.73516	1.36981e-06	PHAS
AACAAGCATTGTAATCTCTCT	18.3143	2.71117	2.71117	0.00205943	PHAS, phasiRNA
TGTTCGACGTGTAGGCAACGT	29.1296	2.70035	2.70035	0.000195221	PHAS
ATACCTGTAGCCATCCTGACAAAA	23.3449	2.68435	2.68435	0.00901602	PHAS, phasiRNA
CTTGCAGACATCAACAACATC	26.309	2.67255	2.67255	0.00183976	PHAS, phasiRNA
TTCCAGCGGGACTGTTAGAGCCGC	21.7704	2.66384	2.66384	0.00293904	PHAS, phasiRNA
CCCGCCGACGTCTCCGGACTC	53.8937	2.6484	2.6484	5.40299e-05	rasiRNA
ATCGGCTAGAGTACAAACCGGGGA	42.8099	2.64464	2.64464	4.74042e-05	PHAS
AACGGGCAGAGCCCGCGTCGACC	13.1638	2.64066	2.64066	0.0351601	unknown
AAGGCGGCACCCTTGACGGATATG	23.9447	2.63739	2.63739	0.000752717	PHAS
CTAACTTTGACAAACTTGGTC	36.8275	2.6368	2.6368	9.61384e-06	nat-siRNA, PHAS, phasiRNA
ACGGATAGGGCCTTGGACTTGCC	19.698	2.6347	2.6347	0.00169184	nat-siRNA, PHAS
AGTTGCGGAGACAACTCAAAGACT	60.2084	2.63227	2.63227	4.11791e-05	nat-siRNA, PHAS, phasiRNA
AAGCGGCGGTAGTAATTCACCAGC	153.27	2.62832	2.62832	2.4666e-08	rasiRNA, PHAS
TTTTCCTCTGTAGCTACAGCCT	10.396	2.62747	2.62747	0.0455743	PHAS, phasiRNA
CAACTTTGAGCCTTTGGCCC	12.6581	2.62727	2.62727	0.0317958	unknown
AGCTCTGATACCACTTGTCACGGG	40.2723	2.6243	2.6243	5.52763e-06	rasiRNA, PHAS
CGCGCTGCCAGCCACGATCGC	32.3978	2.6011	2.6011	0.000795418	unknown
CCGAGGCGTTGGAGAGAACCCAT	28.674	2.59795	2.59795	0.000617578	PHAS
GGTGTGTACAAAGGGCATT	11.3388	2.58838	2.58838	0.0412433	unknown
ATGCCCAATCCGAGCGGACTTCATC	39.4238	2.58225	2.58225	5.31832e-05	nat-siRNA, PHAS
CCTCTTTGAGCACTTTGGCATTCC	12.5253	2.58071	2.58071	0.0450261	unknown
ACAGAACATGGCATTGGTCCGAAG	48.8659	2.56842	2.56842	6.22638e-07	PHAS
AGGTAGAGTTCCTTGGCCACAAGA	86.6557	2.56461	2.56461	5.90593e-08	PHAS
ACCGGATGGATCTTGAGTCTTGGC	13.1005	2.56441	2.56441	0.0144519	PHAS, phasiRNA
CTCCGTAAGTCGAGGCTATA	15.7661	2.56257	2.56257	0.0273856	PHAS
CTTGCTGCGCCTGTGGAGTTGGAT	15.2728	2.55694	2.55694	0.00787656	PHAS, phasiRNA
ACGGATGGGCAGACCGAGCGCATC	32.5421	2.54448	2.54448	0.000766617	PHAS, phasiRNA
ACTTCAAGATGGTCCTCGGCATG	339.027	2.54348	2.54348	7.04641e-19	PHAS, phasiRNA
TTTCATTGACTGTAGACAATGCCT	75.4508	2.54134	2.54134	0.0236695	PHAS, phasiRNA
ACGAGAGCGCGACGAGGACGC	54.4245	2.53367	2.53367	2.93881e-05	PHAS
AAGTACAAGGACGTGATGCCT	14.8412	2.53341	2.53341	0.0121733	PHAS, phasiRNA
CTGGACGCAGGCTATATTCGCC	51.4735	2.53143	2.53143	1.26393e-06	PHAS
TTGTGGCCAAGGAACTCCACCT	14.2148	2.52971	2.52971	0.0340806	nat-siRNA, PHAS, phasiRNA
TCATTGTCGAAACCTGCCCCT	15.2729	2.52323	2.52323	0.0244318	unknown
ACCGCTTCGTGGTCGTGTACT	15.2275	2.51803	2.51803	0.019256	PHAS
TATCCAACAGAACAAGAACTTC	11.6398	2.51251	2.51251	0.0367836	unknown
CTTGTGGCCAAGGAACTCTACCT	20.2657	2.50979	2.50979	0.00422322	PHAS, phasiRNA
TTGGCACGGACATACTTGAGCAGT	53.3071	2.50619	2.50619	5.2492e-05	unknown
ATTCGCGGGCGAGCTTGTGTGCC	101.861	2.49094	2.49094	1.44019e-10	PHAS
CGACGAGGACGCCGCGAGCTT	18.2005	2.48983	2.48983	0.0244536	PHAS
ATCCAACAAGCACTGTAATCTCT	26.3419	2.48969	2.48969	0.000442434	PHAS
AATCTCTAGAGCTTGGCAAGC	22.0467	2.48608	2.48608	0.00207796	PHAS, phasiRNA
AGGAACCAGTCCTCGCCT	16.2988	2.48587	2.48587	0.0212384	unknown
AACATTCGGCAAAGTTGTCTAAG	34.3125	2.48503	2.48503	3.75301e-05	PHAS, phasiRNA
TTCCAGCGGGACTGTTAGAGC	12.6269	2.48233	2.48233	0.036186	PHAS
ATAATTTCGGGCTAGAGAGCC	58.3689	2.47921	2.47921	5.09932e-06	nat-siRNA, PHAS, phasiRNA
GGCCCCCGCCGACGTCTCCGG	12.6816	2.47588	2.47588	0.0314993	rasiRNA
GCGGACTGCTCGAGCTGCGCC	49.8901	2.46777	2.46777	0.038957	unknown
ATTTCGTGTCCGTAGATGAGGCCA	360.361	2.46452	2.46452	4.20754e-16	PHAS, phasiRNA
CACTCGTCAAGAAAGGGCTAG	16.4603	2.46322	2.46322	0.00789258	unknown
AACTCGGAAGGGTCCCTCGTAGCGCC	15.7679	2.46179	2.46179	0.0127825	PHAS
AGCTCTGATACCACTTGTCACGG	11.2804	2.45849	2.45849	0.0387774	rasiRNA, nat-siRNA, PHAS, phasiRNA
GCGGACTGCTCGAGCTGCGCCT	164.239	2.45385	2.45385	0.0177686	unknown
CAAGGATTGGGCCAAGACCGAGC	13.3929	2.45154	2.45154	0.0200455	PHAS
ATGTAAATATTCTAGAATACT	13.5827	2.449	2.449	0.0295767	PHAS, phasiRNA
TGCGGCACTTAGACAACTTAAT	14.1666	2.44058	2.44058	0.043431	unknown
TTGAGAATCTCTAGGCTTACT	22.2352	2.43827	2.43827	0.00706777	PHAS, phasiRNA
AACATTCGGCAAAGTTGTCTAAGT	104.345	2.43755	2.43755	1.12068e-07	PHAS, phasiRNA
CCACACATCATCTAAGACAAG	17.0628	2.43128	2.43128	0.0331448	nat-siRNA, PHAS, phasiRNA
AATCCTTTCTTGTCGTCTAGAGAT	22.7061	2.43013	2.43013	0.00453494	PHAS, phasiRNA
ACCAAGGGAGATCGGCTGTTCGT	41.6301	2.42363	2.42363	1.40237e-05	PHAS
CGAGGCATCCGTTTGAACTTC	15.27	2.41847	2.41847	0.0169714	PHAS
ATGGGCTTCGCGGCTTTGGCGCCT	136.027	2.41532	2.41532	2.20669e-08	PHAS, phasiRNA
CAGAGGAGTGAACCTGAGAACA	30.6052	2.41301	2.41301	0.00255929	MIR, novel_miRNA
TCTGACTCGTCATCTTTGACAGGT	34.7265	2.41	2.41	0.0046941	unknown
ATTGGGCCAAGCTAGCACTCT	20.2491	2.40404	2.40404	0.00879872	PHAS, phasiRNA
CTATCGGACATGTTAAAAACA	41.9466	2.39979	2.39979	2.5275e-05	PHAS, phasiRNA
ACCCTCATGTTGGAGATAAGCGAC	19.099	2.39331	2.39331	0.00851474	unknown
AAACATTCGGCAAAGTTGTCTAAG	23.3358	2.39116	2.39116	0.00265673	PHAS
TCGCGTTACTGAGCCCGGCCC	29.7335	2.38486	2.38486	0.00844611	unknown
AAACCCGCCGGAAGAAGACCTCGC	17.4309	2.38471	2.38471	0.0270353	unknown
CCTGTAGCCATTCTGACCAAA	23.7889	2.38064	2.38064	0.00128939	PHAS, phasiRNA
CGAAGTCCGCTCGGATTGGGC	31.4602	2.37912	2.37912	0.00204877	nat-siRNA, PHAS
TTCCAGCGGGATTGTTAGAGC	11.7393	2.37841	2.37841	0.048078	PHAS, phasiRNA
CTCGGCATGGAATTCTTCGACC	46.7678	2.3674	2.3674	0.000147048	PHAS, phasiRNA
AATTGGGCCAAGCTAGCACT	26.7934	2.36424	2.36424	0.00125831	PHAS, phasiRNA
TCACAAGGAATTATGATCCCT	21.9013	2.36422	2.36422	0.00456658	PHAS
AATCCGAGCGGACTTCATC	22.0217	2.3639	2.3639	0.00804327	nat-siRNA, PHAS
CAAACGGATGGGCAGACCGAG	21.4105	2.36222	2.36222	0.00271839	rasiRNA, PHAS
CAAGCGGAATCGGTACAATTC	22.1206	2.36149	2.36149	0.00590105	unknown
GTCTTCTCCTCGGACTTGCCT	28.0731	2.35998	2.35998	0.00911167	PHAS
TTCAAGATGGTCCTCGGCATG	17.4061	2.3522	2.3522	0.0146869	PHAS, phasiRNA
ACTCATCATGGAAAGAACGAAACT	16.2233	2.35161	2.35161	0.0232139	nat-siRNA, PHAS
TTGTGGCCAAGGAACTCTACCT	22.9651	2.34914	2.34914	0.00296491	PHAS
ACTACGAAGTTTGAACAACT	18.6443	2.34727	2.34727	0.0158459	nat-siRNA
CGCGTTGACTACGTCCCTGCCT	18.8909	2.34712	2.34712	0.0422077	rasiRNA
AACAAGCACTGTAATCTCTCT	17.7909	2.34604	2.34604	0.0125095	PHAS, phasiRNA
CACAAACGGATGGGCAGACCGAGC	41.4384	2.33808	2.33808	2.62759e-05	rasiRNA, PHAS, phasiRNA
ATACCGTAGAACACCTTCTGA	21.6582	2.3376	2.3376	0.00714346	unknown
ACGGACAACGTGGCGACAAGCTAC	44.4059	2.33741	2.33741	0.000548958	rasiRNA, PHAS
CATCTCGGACACCCATGGCATC	19.391	2.3273	2.3273	0.0271994	PHAS, phasiRNA
ACTTGCTGTATCGGTCGACAACGAC	23.8041	2.32071	2.32071	0.00786815	PHAS
ATCGACACTTGGGCCGACTTCAAG	20.4817	2.32027	2.32027	0.00838154	PHAS
ACACTCGTGAGCCAACCGCCAGAA	21.9593	2.31255	2.31255	0.00757882	PHAS
CAAGCTAGCACTCTTGGCCT	16.3334	2.30903	2.30903	0.025411	PHAS, phasiRNA
CCGAGGACCATCTTGAAGTC	25.1412	2.30658	2.30658	0.00708378	PHAS
TGTTAAAGTTAACGGATTGTCACC	21.4577	2.30623	2.30623	0.0186366	PHAS
ACTTCCAGCGGGACTGTTAGAGCC	122.557	2.30395	2.30395	5.6494e-06	PHAS, phasiRNA
TATCCGGGAAAAGTAGTCGTTGAA	14.0846	2.30283	2.30283	0.0421961	unknown
ATGGGTTCTCTCCAACGCCT	94.4413	2.30094	2.30094	1.55636e-05	PHAS, phasiRNA
AACAGCCCACACTCGTCAAG	13.9899	2.30079	2.30079	0.0291589	PHAS, phasiRNA
AAAAACTACGAAGTTTGAACAACT	19.1869	2.29961	2.29961	0.0278206	nat-siRNA
ACGGACAACGTGGCGACAAGCTACT	17.805	2.29908	2.29908	0.0188494	rasiRNA, PHAS
ATTGGCCAATCCATGAAGGATATG	17.404	2.29006	2.29006	0.0455847	unknown
AACGGGCAGAGCCCGCGTCGACCT	276.995	2.28994	2.28994	0.0200455	unknown
CGCTGCACCCGGATCGGGCAACTC	17.2461	2.2877	2.2877	0.0348995	PHAS
CACGCATCGTCTCTTGACGCG	18.9358	2.2831	2.2831	0.0271469	unknown
TACCGTAGAACACCTTCTGAC	16.8837	2.27202	2.27202	0.0290398	unknown
AAGAGGACCGGTGCACCGAATGGG	21.2111	2.27027	2.27027	0.00693843	PHAS, phasiRNA
ACATGAGTTTGACCAAGTTTGGC	39.2237	2.26985	2.26985	0.000254894	unknown
CATGTAAATATTCTAGAATACT	41.5757	2.26629	2.26629	0.000348915	PHAS, phasiRNA
AACAGCCCACACTCGTCAAGAAAG	69.994	2.26009	2.26009	3.98852e-07	PHAS, phasiRNA
GGGCAGAGCCCGCGTCGACCT	36.9896	2.25946	2.25946	0.00281599	unknown
AATCCGAGCGGACTTCATCC	58.3995	2.25243	2.25243	0.000167202	nat-siRNA, PHAS, phasiRNA
AGATTACAGTGCTTGTTGGATAC	17.7784	2.24714	2.24714	0.0326563	PHAS
CAGCTCGCTGCACCCGGATCGGGC	70.378	2.24525	2.24525	6.17398e-05	PHAS
ACCCTAAACCCTAAACCCT	23.9838	2.24304	2.24304	0.00898101	rasiRNA, PHAS
ATTGTCCGCCACTCAAGATAGCCT	38.2146	2.24213	2.24213	0.000348915	nat-siRNA
CTCTAGCACTCCAACCTGCGCAGG	37.6628	2.23918	2.23918	0.00456658	unknown
CCCGAGCCGATCGGCGGACCG	57.7929	2.22927	2.22927	0.000619524	unknown
CCTGCGACTCGAACTGGGGAG	21.5248	2.22915	2.22915	0.0273335	nat-siRNA, PHAS, phasiRNA
TTTGAGAATCTCTAGGCTTACT	48.6748	2.22309	2.22309	8.03487e-05	PHAS, phasiRNA
CAAGACAAGGTGGATCATCAACT	40.958	2.21918	2.21918	0.000115868	PHAS
CCGAGGACTCATATTTGGGCC	176.838	2.21453	2.21453	0.0144279	unknown
TTTGGACACACCAACATTTACTGT	75.1625	2.2103	2.2103	0.000341886	unknown
TGCGATTGGCACGGACATACTTGA	39.5442	2.19522	2.19522	0.011221	unknown
ACAAACGGATGGGCAGACCGAGC	23.1738	2.19435	2.19435	0.00686085	rasiRNA, PHAS
AACAAGCATTGTAATCTCT	18.5732	2.19323	2.19323	0.0244287	PHAS
CACTCTGGCACTGACTGTAAGAAG	240.716	2.18975	2.18975	0.0293212	unknown
AACGGGCAGAGCCCGCGTCGACCTT	19.2045	2.18876	2.18876	0.0345937	unknown
ATCCAACAAGCACTGTAATCT	22.9568	2.18654	2.18654	0.00779655	PHAS, phasiRNA
AATTACTGACGAGAATGAGACCCT	50.6231	2.18575	2.18575	5.84078e-05	PHAS, phasiRNA
CAACAAGACAAGGTGGATCATC	17.6348	2.17862	2.17862	0.0191479	PHAS, phasiRNA
ATTACCAGACTCATAGAGCCC	36.4315	2.17593	2.17593	0.0133369	unknown
ACCCGTGCGGCACTTAGACAACTT	17.9827	2.17557	2.17557	0.0378779	nat-siRNA, PHAS, phasiRNA
GACGGGTTCGGGACTGGGACC	164.545	2.17275	2.17275	1.65461e-06	rasiRNA
ACTCCTCGAAGGCGCGTTGGCACT	19.9418	2.17269	2.17269	0.0138433	PHAS
AGTTCACTACCCTCATGTTGGAG	23.6572	2.1671	2.1671	0.00596849	unknown
TTAGACAACTTTGCCGAATGT	30.0992	2.16318	2.16318	0.0023921	PHAS, phasiRNA
AACCTTCGGACTTGGGCAGCGATG	19.2936	2.15537	2.15537	0.0204464	PHAS, phasiRNA
ATCGACACTTGGGCTGACT	17.3607	2.15305	2.15305	0.0230481	PHAS
CTGGATGCAACTGTGGTACGG	42.5882	2.14872	2.14872	0.000679251	PHAS, MIR, novel_miRNA
ACTGCATGACTGAGAGCGCCT	17.1828	2.14017	2.14017	0.0253	unknown
ACATGTAAATATTCTAGAATACT	21.4419	2.13901	2.13901	0.0168228	PHAS
CACACATCATCTAAGACAAGA	59.5325	2.13218	2.13218	0.000307938	PHAS, phasiRNA
CGGCACTTAGACAACTTTAAAT	32.0275	2.13118	2.13118	0.00476176	unknown
CAGTCTCGAACCCGTCGGC	38.7	2.12561	2.12561	0.00208629	unknown
GTTCTGAGTCGACTGTTCGAC	27.6916	2.1194	2.1194	0.00752561	unknown
TCACTTATGAATCTCCGAACC	30.2385	2.11176	2.11176	0.0222168	PHAS
GAATTCCTCTGAACTCACAACATG	25.1702	2.10686	2.10686	0.0462935	PHAS, phasiRNA
ACCAAGGGAGATCGGCTGTTCGTGC	21.6529	2.10396	2.10396	0.0101132	PHAS
ACACGTCGAACAACTCGGAAGGGT	239.674	2.10225	2.10225	8.36385e-09	PHAS, phasiRNA
AGTTGTTCGACGTGTAGGCAACGTC	18.3731	2.09784	2.09784	0.0360614	PHAS
ATCAGGAACAGAGTTTTGATCACC	58.1137	2.09767	2.09767	0.00122403	nat-siRNA, PHAS
ATCTCGAACGGACTCTTGCCT	31.0707	2.08705	2.08705	0.00290594	PHAS
ACGGACTCTTGCCTGTAGCCT	57.7004	2.07664	2.07664	0.00403974	PHAS
ATTTTATGGACTTTGAGCCTGCCT	29.1131	2.07349	2.07349	0.0175822	PHAS
GAGGCCATCTTGGAAGTAGAAGAG	30.2837	2.06772	2.06772	0.00345682	PHAS
TCTCACGAATCTGAGCGATT	22.5455	2.06545	2.06545	0.0255016	unknown
ATTCGGCAAAGTTGTCTAAGTGC	46.6579	2.06447	2.06447	0.000633822	PHAS, phasiRNA
GGCGCCGGCGTCGGGAAGGAATGC	68.6446	2.06375	2.06375	0.000242296	unknown
CGACCAGAGGCTGTTCACCTT	31.5169	2.06131	2.06131	0.0118057	rasiRNA
AGAAGAGTGAATCCTTGTCGGACA	17.604	2.0605	2.0605	0.0442293	PHAS
CAATGAATGTAGCATACTTAAT	37.3319	2.05631	2.05631	0.00073833	unknown
AATCCAAGGACAAAAAGGCCA	23.8411	2.05213	2.05213	0.0104885	PHAS
AGCCAACCAAAGTCTGACCTTGT	18.0452	2.05119	2.05119	0.0360614	unknown
TGAAGTCCGCTCGGATTGGGC	39.9104	2.04823	2.04823	0.00255848	nat-siRNA, PHAS
CGCCCGCGTCGCCGCGATCCG	26.3726	2.04647	2.04647	0.0499141	unknown
AGAGGACCGGTGCACCGAATGGGG	60.9976	2.03993	2.03993	0.000188263	PHAS, phasiRNA
AAACCCGTGCGGCACTTAGACAAC	105.412	2.03636	2.03636	5.27757e-05	PHAS
AATCTCTAGAGCTTGGCAAGCC	89.3631	2.0306	2.0306	9.17334e-05	PHAS, phasiRNA
GCCGCACGCGCGCTACACTGATG	29.1486	2.02643	2.02643	0.044868	rasiRNA
AATCCAAGGACAAAAAGGCCAACC	38.3054	2.02489	2.02489	0.001986	PHAS, phasiRNA
AGTGTCTTCTCCTCGGACTTGCCT	129.152	2.02179	2.02179	7.74603e-06	PHAS, phasiRNA
TCTTCGAGAAGCGTCGGTACC	57.4085	2.00876	2.00876	0.00299116	unknown
AGAATCTCTAGAGCTTGGCAAGC	22.4335	2.00314	2.00314	0.0167807	PHAS
AGGACGAGATCGCGACGAGGACGC	27.2685	1.99334	1.99334	0.00985327	unknown
CAGACTGTGAAACTGCCT	23.1499	1.99307	1.99307	0.0364825	unknown
ATCGGCTGGAGTACAAACCGGGGA	25.2527	1.98961	1.98961	0.0154098	unknown
CCCGCTCGTTCCTCGGACCAG	65.0992	1.98432	1.98432	0.00220827	PHAS, phasiRNA
CTCGGCATGGAATTCTTCGAC	39.1386	1.97645	1.97645	0.00126663	PHAS, phasiRNA
TGCGCTGACCGCTCGCGGTTG	33.5102	1.96911	1.96911	0.0246103	unknown
TCTCTAACTCTGCAATTCGGAAGT	34.1102	1.9688	1.9688	0.00707635	unknown
AAGGTTCTAGGCAACTCTAGC	23.6986	1.96699	1.96699	0.0222649	PHAS, phasiRNA
TTTGCTCTTGAAGATTATCAAAAG	34.9584	1.96443	1.96443	0.00595915	unknown
TTCGTACCAGGCTTCATTCCC	24.9286	1.96238	1.96238	0.0124246	nat-siRNA, MIR
AGTGGACCACGAGAACTCACCTGA	83.402	1.9612	1.9612	0.000430749	unknown
ATCGACACTTGGGCTGACTTCAAG	113.102	1.9591	1.9591	3.68053e-06	PHAS
AGGCCCGGGTAATCTTTGA	27.3626	-1.95309	1.95309	0.0126792	rasiRNA, nat-siRNA
TTCCGGAAGGTTCTAGGCAACTC	24.5247	1.93899	1.93899	0.0492642	PHAS
TTCCATTTTATGGACTTTGAGCCT	43.4079	1.93231	1.93231	0.0180173	PHAS
ACTTGACTTACGCTCTGGGTACT	31.4962	1.93176	1.93176	0.00975279	PHAS, phasiRNA
ACTCAAGTTTGCGGAAGCTGGACT	39.5542	1.92744	1.92744	0.0099804	unknown
AGATAACTCTTCCCGAGGCCC	23.4022	1.92497	1.92497	0.0427391	rasiRNA
AGACGAGTGGCTGAGCAACGC	23.8935	1.92204	1.92204	0.0318198	unknown
ATGGACGTGAGGTCTCGGCCT	60.4607	1.92013	1.92013	0.00986387	unknown
CTTGTGGCCAAGGAACTCCACCT	31.6757	1.91729	1.91729	0.0144277	PHAS, phasiRNA
CATAGTAAGGATTGACAGAC	147.164	-1.903	1.903	7.64963e-05	rasiRNA
CCCGTGAACCATCGAGTCTTTGA	30.6946	-1.89477	1.89477	0.0164035	unknown
TCCGCTACTCCTTTGACGTCGATG	60.397	1.88112	1.88112	0.00346894	nat-siRNA
TCACTTATGAATCTCCGAACCAAT	124.931	1.87847	1.87847	0.000762783	PHAS, phasiRNA
CAATAAGAATGCTAGTTCTTACTG	133.537	1.87514	1.87514	0.000397008	unknown
ATGTGCGAACTTGTCTTGTGTGCC	55.2159	1.87454	1.87454	0.000482012	PHAS
CAGTCCCGAACCCGTCGGCTT	44.7906	1.87233	1.87233	0.0158525	unknown
TTATCCAACAGAACAAGAACTTC	37.5889	1.86694	1.86694	0.00963647	unknown
TCCGGACTCCCTAACGTTGCC	27.5	1.86426	1.86426	0.0344777	rasiRNA
TAACCCGTGCGGCACTTAGAC	22.8298	1.86331	1.86331	0.038575	PHAS, phasiRNA
AACATGTAAATATTCTAGAATACT	38.8302	1.86276	1.86276	0.00448784	PHAS
ATTCGGCAAAGTTGTCTAAGTGCC	60.3696	1.8556	1.8556	9.21678e-05	PHAS, phasiRNA
CATGGGTTCTCTCCAACGCCT	44.5792	1.85364	1.85364	0.00767421	PHAS
TAGCGGATGTTATAACCAAGCCT	45.9423	1.85148	1.85148	0.0176034	unknown
GACACGTGCCTCTGGGGACCG	29.3243	1.84326	1.84326	0.0222137	unknown
TCTTCGTATTATCTCGTGGGTGCC	41.8729	1.8432	1.8432	0.0108268	unknown
ATGCACCGGATCCCATCAGAA	28.9249	-1.84088	1.84088	0.0146086	rasiRNA
AGTAAGTACAAGGACGTGATGCCT	54.5791	1.83773	1.83773	0.00151907	unknown
CCCAGTCTCGAACCCGTCGGC	72.7122	1.83472	1.83472	0.00407236	unknown
AATATCATGGAGTTGAACTCTAGA	66.3123	1.83272	1.83272	0.00157167	unknown
CAAACTTTAAATAGGTAGGACGG	25.2039	-1.82435	1.82435	0.0280505	rasiRNA
TTATTGGATGTGATCTTATCACTC	33.9667	1.82337	1.82337	0.0250975	unknown
AGGGAGATCGGCTGTTCGTGC	25.121	1.82153	1.82153	0.0300127	PHAS, phasiRNA
AAGGTTCAGTGGACTTCTCGC	41.1903	1.81552	1.81552	0.0214643	rasiRNA
TAACTTGAACTCGGCACTTGAGAG	196.228	1.80575	1.80575	0.000444535	unknown
CCAAGGTCCAACTACGAGCTT	105.558	1.80519	1.80519	0.000973601	rasiRNA
GACAGGCCCGGGTAATCTTTGA	28.0874	-1.7985	1.7985	0.0450811	rasiRNA, nat-siRNA
TCGGACCAGGCTTAATTCCCC	33.0932	1.79571	1.79571	0.0121126	nat-siRNA, MIR
TCGACTGTTCGACGCCCGGGG	58.3711	1.79488	1.79488	0.00157641	unknown
TTCACGAATCTGAGCGATTT	29.9729	1.7916	1.7916	0.0302362	unknown
TGAGCGCCTTGTCCTTGGCCGGGG	68.409	1.78626	1.78626	0.000704795	PHAS, phasiRNA
AACCCGCCGGAAGAAGACCTCGCC	24.2373	1.78228	1.78228	0.040272	unknown
GGATCCCAAAGATCTGATCCGGCC	83.5179	1.77964	1.77964	0.00293605	unknown
TAGGACCAGGCTTCATTCCCC	57.6413	1.77699	1.77699	0.00180435	nat-siRNA, MIR
TTGGGTAAAACAACTCTTGCT	44.818	1.76528	1.76528	0.0122215	PHAS, phasiRNA
AAGGGAGATCGGCTGTTCGTGCC	26.8549	1.76397	1.76397	0.0301598	PHAS
GCTCGCGCCGTGGCGCTGTCGGA	31.2191	1.76343	1.76343	0.0356212	unknown
GTAGTTGGACCTTGGGTTGGGTCGG	29.4979	-1.76188	1.76188	0.0220419	unknown
CTACATTGTTCCATCGACCAG	82.9185	1.75875	1.75875	0.0044224	rasiRNA
ATCTGCAACTGAGGACTTGGACCG	26.7007	1.75754	1.75754	0.0421229	unknown
CCAGTCTCGAACCCGTCGGC	63.0706	1.75471	1.75471	0.0107778	unknown
ATAAGCTGCTCTCTGACAAACAGC	51.9181	1.75029	1.75029	0.00776619	unknown
CGGGACCCGAAAGATGGTGA	24.2012	-1.74963	1.74963	0.0450737	rasiRNA
TACCTGTAGCCATCCTGACAAA	55.1035	1.74295	1.74295	0.0202632	PHAS
ATGAACGCTTGGCTGCCACAAG	57.6374	1.74106	1.74106	0.00323736	rasiRNA
TCAGCTTTCGGAAACTACGTTGGC	30.1135	1.73887	1.73887	0.0414014	PHAS
GTTTCGCTGGATAGTAGACAG	29.1821	1.73719	1.73719	0.0206884	rasiRNA
CAAGGTCCAACTACGAGCTTT	36.141	1.72913	1.72913	0.0443792	rasiRNA
CCCGGAAACGAGTTCTATCG	25.2268	-1.71484	1.71484	0.0446804	unknown
TTCTGTTGAAAATGGCACCAG	60.2197	1.71391	1.71391	0.0350673	unknown
CAATCCGCATCGGTCCGCGCC	30.0863	1.70985	1.70985	0.0471114	unknown
CTGCCCTGAGCCACTTGAGAA	214.285	1.69531	1.69531	0.000208786	potential_miRNA
AGTTCACGGATTGATCTCTTGGCC	199.746	1.68792	1.68792	4.39706e-05	PHAS
CCCTTTACGAATCTGAGCGATT	42.7618	1.6812	1.6812	0.0356722	unknown
CTGTCACCTCTTGAGCTAGCTTT	69.2719	1.67623	1.67623	0.00337968	unknown
ACGAGACTCATAGATATGATCATC	44.6234	1.65904	1.65904	0.0302609	unknown
ACAGGCCCGGGTAATCTTTGAAA	82.9036	-1.653	1.653	0.00735929	rasiRNA, nat-siRNA
AATCTCTAGAGCTTGGCAAGCCTC	38.3409	1.64951	1.64951	0.0111646	PHAS
CATAGTAAGGATTGACAGA	150.013	-1.64699	1.64699	0.00325434	rasiRNA
CCATCGACCAGAGGCTGTTCA	185.24	1.64627	1.64627	0.00170878	rasiRNA
CTAAGATCAAGTGTAGTATCT	397.466	1.64517	1.64517	0.000296029	nat-siRNA
ACCGCCTCGGTCAGTAGGCCTACT	46.0382	1.64283	1.64283	0.0158695	PHAS
CCCATGAATCCTGAGCGTCTTG	36.478	1.64246	1.64246	0.048499	PHAS, phasiRNA
AACCCGTGCGGCACTTAGACAACT	82.9208	1.64109	1.64109	0.000451425	PHAS, phasiRNA
CCTCGGCATGGAATTCTTCGACC	38.7166	1.63942	1.63942	0.0276474	PHAS, phasiRNA
ATTGTCCGCTGCTCAAGATAGCCT	37.7849	1.63824	1.63824	0.0202681	nat-siRNA, PHAS
CCTCGGCATGGAATTCTTCGAC	71.4701	1.63797	1.63797	0.00394486	PHAS, phasiRNA
TCCGGAAGAATGGATTCTTGAAGG	60.6431	1.63683	1.63683	0.0272349	PHAS
CCATTCAATCGGTAGGAGCGA	109.218	1.63613	1.63613	0.000673007	rasiRNA
CTGATGAGAGAGCGAATGATA	121.213	-1.63475	1.63475	0.00289481	unknown
TATCCTTGGACGGGACTTACAACC	161.227	1.62932	1.62932	0.0033301	PHAS, phasiRNA
TCGACCAGAGGCTGTTCACCT	61.4968	1.62747	1.62747	0.0351601	rasiRNA
CCCGGATTCTGACTTAGAGGCG	131.25	1.62394	1.62394	0.00313204	rasiRNA, nat-siRNA
AAAATTCAAGACAAACTCGCT	65.8792	1.62371	1.62371	0.016418	nat-siRNA, PHAS, phasiRNA
ATTGTCGCGAAACAACAGCAAGT	30.6499	1.62339	1.62339	0.0419739	unknown
AAGGCGGAATTGGCAACACTTAGC	104.176	1.62335	1.62335	0.000342813	PHAS
TAGGGTTGGGCCGGGAGGGC	211.85	1.61933	1.61933	0.000340871	unknown
CGGCTGGAATTTTCTGCAGTTGCT	34.3894	1.61618	1.61618	0.0337704	PHAS
CCAAGTCGGGATACACATTCTCCT	292.111	1.614	1.614	0.000431789	PHAS
CCCCGTCGCGTATTTAAGTCG	219.627	1.60695	1.60695	0.00248591	rasiRNA
CTAGCAATTGTCTTTGTAGCT	31.7367	1.60385	1.60385	0.0465296	PHAS
TTGACGGAAGATAGAGAGCACC	102.559	-1.60349	1.60349	0.0134419	unknown
CGTTTCTCGCAACACCCCCCA	72.973	-1.59958	1.59958	0.00131317	unknown
ATCTCTTTTGTTTGCGGACAAATT	92.5433	1.59679	1.59679	0.00643438	PHAS
ACCAGACTCTCTTGCTCCATCGGC	32.253	1.59477	1.59477	0.0461749	PHAS
ACCAATATCGGGAGATTTTCGAGT	42.2524	1.59227	1.59227	0.0401157	unknown
CAAAGACTTGAGAGCATGACGAGG	98.6453	1.58916	1.58916	0.000277493	unknown
TCGTTTCACGTCGGGTTCACCA	685.76	-1.5724	1.5724	3.88508e-05	tRF
TACCCGGCCGTCGGGGCA	282.725	1.56899	1.56899	0.000934853	rasiRNA
CCAAAGACACGAACCTGTACTT	101.438	1.567	1.567	0.013085	unknown
CCATCGTCGCGGCAGCCGTCGGCG	107.172	1.56513	1.56513	0.0216988	PHAS
GCGTTTGTAGTCCAACGG	136.125	1.56508	1.56508	0.0131565	tRF, nat-siRNA
CTCTGGCACTGACTGTAAGAAG	106.005	1.56457	1.56457	0.0100583	unknown
CACGACTGGAACGAGATCAGT	52.9266	1.56098	1.56098	0.00982535	PHAS, phasiRNA
TTGGGCAAAACAACTCTTGCC	34.8263	1.55792	1.55792	0.0334477	PHAS, phasiRNA
ATCACAGACCTGTTATTGCCT	72.6928	1.55469	1.55469	0.00281202	rasiRNA
CACGACTGGAACGAGATCAGTGCT	311.487	1.55338	1.55338	0.00290063	unknown
CCTGCCCTTTGTACACACCGCCT	90.4817	1.55322	1.55322	0.00360579	rasiRNA
CTCCGGAATCGAACCCTAATT	43.8433	1.55245	1.55245	0.0447493	rasiRNA
GTTCATCTCGGTGGAACCTCCA	39.9886	-1.55083	1.55083	0.0184198	unknown
ACCCGGATCGGGCAACTCTAACCC	52.9133	1.5481	1.5481	0.0363826	PHAS
AGGCCATCTTGGAAGTAGAAGAGT	53.1692	1.54785	1.54785	0.00743273	PHAS
ACTACGAATCTGAGCGATT	48.5693	1.54673	1.54673	0.027827	unknown
AATCTGCAACTGAGGACTTGGACC	62.2137	1.54517	1.54517	0.00538007	unknown
ACCCAGATCTGACTTAGAACAGAT	110.573	1.54497	1.54497	0.0253562	PHAS, phasiRNA
CAGGTGTCATCGGAGTGGCCC	169.413	1.54482	1.54482	0.00366225	PHAS
CTGGTCGATGGAACAATGTAGGCA	43.0324	-1.53326	1.53326	0.0447953	rasiRNA
TCTTACGAATCTGAGCGATT	195.439	1.53205	1.53205	0.00297088	unknown
CAAAGTAACAGCGCCGGTGGC	83.1302	1.53068	1.53068	0.00167992	rasiRNA
CCGGCCGGCTCGTCCCTTCTGC	39.5912	1.52743	1.52743	0.0485935	unknown
CTTCACGAATCTGAGCGATT	65.3324	1.52573	1.52573	0.0354311	unknown
TTGAGAGACTCAAGTTCACGGATT	64.4395	1.52331	1.52331	0.00447007	PHAS
TCGAACACTTCTTGCTTTAGAGAG	100.025	1.52301	1.52301	0.00377049	nat-siRNA, PHAS
GTCGGCGATGAAATTCCTGTGAAA	36.7031	1.52269	1.52269	0.0428788	unknown
TCGGACCAGGATTCATTCCCC	38.3587	1.51847	1.51847	0.0428482	nat-siRNA, MIR
CTCTTCCGGCCGCTGGACCCT	60.7576	1.51487	1.51487	0.0408729	rasiRNA
TATTACATCAAACTCTGAGGGTGA	138.822	1.51435	1.51435	0.00339409	unknown
GTTCAGGCCCTCCTTCTAGCGCCA	85.2978	-1.51421	1.51421	0.000546173	rasiRNA, tRF
TCTACGAATCTGAGCGATT	320	1.49974	1.49974	0.00312041	unknown
CGGCGAGCGAACCGGGAAGAGC	48.9744	-1.4995	1.4995	0.0147479	rasiRNA
TACTACGAATCTGAGCGATT	80.9406	1.49606	1.49606	0.00682792	unknown
CGACAGGCCCGGGTAATCTTTGA	42.4385	-1.49014	1.49014	0.0416142	rasiRNA, nat-siRNA
TCCTACGAATCTGAGCGATT	264.92	1.48999	1.48999	0.00135002	unknown
TATCTGGATAAAAGGCCCC	95.5283	1.48878	1.48878	0.0043763	unknown
AAGGACGAGATCGCGACGAGGACG	72.4078	1.48833	1.48833	0.00749814	unknown
CTTTACGAATCTGAGCGATT	128.308	1.48826	1.48826	0.0225255	unknown
GAGTTCGTTTCTCGGAACGCCCCCCA	40.5001	-1.48562	1.48562	0.0296009	unknown
CGGACCAGGCTTCATTCCCC	562.74	1.48527	1.48527	0.00439528	rasiRNA, nat-siRNA, MIR, gma-miR166m
TCCGTGGACGCAGGCTAAAAGCCG	75.1597	1.47311	1.47311	0.0156083	unknown
GTTCGTTTCTCGGAATGCCCCCCA	105.217	-1.47239	1.47239	0.00032641	unknown
AGTTCACGGTGGCCACAAAAGCTC	118.561	1.47165	1.47165	0.000495722	nat-siRNA, PHAS
AAGGCATGTATGTTCACGTGAACA	67.8113	1.46258	1.46258	0.0268183	unknown
TCTTCTGACTTAGAAGCCTTTACC	92.9339	1.46167	1.46167	0.0210532	PHAS
TTATTACGAATCTGAGCGATT	111.92	1.46167	1.46167	0.000858454	unknown
CCGTGCGCTGGATTATGACTGAAC	53.6541	-1.4605	1.4605	0.0156491	rasiRNA, nat-siRNA
CCGGACACCGCGCGACGTGCG	364.785	1.46047	1.46047	0.00739998	rasiRNA
TTCCCTTGGCTGTGGTTTCGC	46.2717	1.45984	1.45984	0.0432209	rasiRNA
GCCTACCAGATCCAAGACTTTGCA	99.8717	1.459	1.459	0.00292325	PHAS
GTTCGTTTCACGTCGGGTTCACCA	618.063	-1.45719	1.45719	0.000511083	tRF
ACATCCGCTGATCCCTGGTCG	107.939	1.45651	1.45651	0.00797275	rasiRNA
AGGCTTCAACTTTGGAACTAACCT	59.3345	1.44928	1.44928	0.0303251	PHAS, phasiRNA
TTCATGGCTGGAGCACCCGGC	85.814	1.44562	1.44562	0.048771	PHAS, phasiRNA
TCGTTTCCCCGCACCTCCACCA	40.4908	-1.44474	1.44474	0.0285968	tRF
TGACGGAAGATAGAGAGCAC	142.729	-1.44372	1.44372	0.00140271	unknown
GCTGTCGGACGGGCTTCCCCCGTC	153.263	1.44218	1.44218	0.00580219	unknown
AAGGGAGATCGGCTGTTCGTGC	84.822	1.43517	1.43517	0.00707058	PHAS
GCTCTATGAGTCTGGTAAT	66.2895	-1.43129	1.43129	0.0141038	unknown
ATGAATATCATTTGTGAGGACAAA	58.1352	1.42754	1.42754	0.0250166	PHAS, phasiRNA
TCGTTTCTCGGAACGCCCCCCA	172.899	-1.4266	1.4266	0.000922138	unknown
TCGGCCTGCGGGCTCCCC	876.577	1.42639	1.42639	0.00589946	rasiRNA
TCCAACGAAGCAGGAGCTGT	225.42	1.42522	1.42522	0.0115693	MIR
ATCATACGAATCTGAGCGATT	55.9515	1.42421	1.42421	0.0322947	unknown
TGCGGCCCAGAACATCTAAGGG	81.1978	1.42247	1.42247	0.0334606	rasiRNA
AACCACTCGGGCAGTAGC	74.4361	1.42064	1.42064	0.0158767	PHAS
GTTCATTTCTCGGAATGCCCCCCA	165.497	-1.42044	1.42044	0.00095793	tRF
CCTTCCTTGGATGTGGTAGCC	57.8492	1.42027	1.42027	0.0356722	rasiRNA
TCCGTTGTCGTCCAGCGGTTAGGAT	170.527	1.41921	1.41921	0.00906068	tRF
ACAGTATGAATGGACTGTTATGCC	59.3838	1.41506	1.41506	0.0371036	PHAS, phasiRNA
CTCTATGAGTCTGGTAAT	96.7561	-1.4131	1.4131	0.00743773	unknown
TCGGACCAGGCTTCATTCCCCC	358.74	1.41145	1.41145	0.00629932	nat-siRNA, MIR, hbr-miR166b, lus-miR166i, lus-miR166k, csi-miR166a, ctr-miR166
GTTCGTTCCCCGGCAACGGCGCCA	71.7758	-1.41124	1.41124	0.0058215	rasiRNA, tRF
TCTGGACACAGGACCAAGCCT	156.343	1.4112	1.4112	0.0158765	unknown
ACTCGAGTTTGCGGAAGCTGGACT	55.1204	1.40743	1.40743	0.0146869	unknown
AGGGACTCGACGTCTACGCTGACC	73.7945	1.40132	1.40132	0.0387774	unknown
TTCACGAATCTGAGCGATT	635.191	1.39929	1.39929	0.00655007	unknown
TTTTAAATGAACAAGAAGCCT	51.4089	1.39925	1.39925	0.0404346	PHAS, phasiRNA
GCCGGCCGGGGGACGGAC	253.734	1.39374	1.39374	0.0147082	unknown
AAATTAGAGATATCGTCCAATAAC	83.8606	1.39244	1.39244	0.00861472	unknown
TTACACGAATCTGAGCGATT	108.332	1.39042	1.39042	0.00323354	unknown
TCGTACCAGGCTTCATTCCCC	118.259	1.38765	1.38765	0.0295767	nat-siRNA, MIR
CCTACGAATCTGAGCGATT	285.814	1.38346	1.38346	0.0184198	unknown
GGCAAAATGGATCCGTAACTTCGGGA	63.5144	-1.38326	1.38326	0.0165303	rasiRNA
CCGGATTCTGACTTAGAGGCG	176.103	1.3798	1.3798	0.00574632	rasiRNA, nat-siRNA
CAGGAACAGAATTTTTGTCACC	85.7106	1.37527	1.37527	0.0484063	PHAS
TTTGGACCACCATTTGACTCTAAA	58.2341	1.3729	1.3729	0.0470739	PHAS
TTATACGAATCTGAGCGATT	313.706	1.3728	1.3728	0.00137722	unknown
TTGTCGTTTTACCTACTCCCT	81.1449	1.3672	1.3672	0.0404672	unknown
TCCTTACGAATCTGAGCGATT	130.824	1.36452	1.36452	0.0172239	unknown
AATGCACCGGATCCCATCAGAAC	91.1878	-1.35646	1.35646	0.00826728	rasiRNA
TTGAGGACCAGTAACTTTGAGAAC	130.632	1.35584	1.35584	0.0335311	unknown
GCTGGGCAGGTTTCGACA	71.8678	1.34582	1.34582	0.0346634	unknown
TTACAATACCCCGTCGCGTAT	312.211	1.34531	1.34531	0.00563716	rasiRNA
TTAAACATGAGTTCGACGTAAACA	44.5807	1.33963	1.33963	0.0425565	PHAS
AGTTCGTTTCTCGGAATGCCCCCCA	82.3246	-1.33661	1.33661	0.0296467	unknown
TCGGACCAGGCTTCACTCCCC	288.132	1.33379	1.33379	0.0048855	nat-siRNA, MIR
CTACGAATCTGAGCGATT	216.888	1.32916	1.32916	0.00545135	unknown
TTCTTTCACGTCGGGTTCACCA	86.3808	-1.3275	1.3275	0.0121324	unknown
TCTCCGGAATCGAACCCTAATT	138.161	1.32365	1.32365	0.0317929	rasiRNA
AAGAATTCCTTGAGGACTTGAACT	248.45	1.32304	1.32304	0.00791522	PHAS
CTTGAACTCGGCACTTGAGAGT	393.46	1.32243	1.32243	0.00250012	unknown
CATCTCGGTGGGACCTCCA	66.357	-1.32155	1.32155	0.0175048	rasiRNA, tRF
TGTAGTGGTTAGCACTCTGGA	93.6429	1.3179	1.3179	0.0344184	tRF
ATCACGAATCTGAGCGATT	108.875	1.31706	1.31706	0.00776022	unknown
ACGGACCAGGCTTCATTCCCC	251.486	1.31568	1.31568	0.0126122	rasiRNA, nat-siRNA, MIR
AGTTCATTTCTCGGAATGCCCCCCA	210.219	-1.31395	1.31395	0.00300058	tRF
ATAACTTGAACTCGGCACTTGAGA	333.812	1.31043	1.31043	0.00388212	unknown
CATAACTTGAACTCGGCACTTGAG	112.938	1.30903	1.30903	0.0282468	unknown
TCGAACCAGGCTTCATTCCCC	158.801	1.30788	1.30788	0.0263015	nat-siRNA, MIR, osa-miR166e-3p
CCCGGGTAATCTTTGAAA	71.1835	-1.30471	1.30471	0.0247321	rasiRNA, nat-siRNA
TTCATTTCTCGGAATGCCCCCCA	244.557	-1.3033	1.3033	0.00347073	tRF
TATACGAATCTGAGCGATT	105.036	1.30307	1.30307	0.0480403	unknown
ATGCACCGGATCCCATCAGAAC	127.178	-1.30284	1.30284	0.00196102	rasiRNA
AGTAACAACAGGTGTACTGAACCC	93.2526	1.29758	1.29758	0.0385332	PHAS
AAGGATTCCTTGAGGACTTGAACT	91.6485	1.28306	1.28306	0.031352	PHAS
TCGGACCAGGCTTCATTCCTC	108.757	1.27445	1.27445	0.0234378	nat-siRNA, MIR, lus-miR166e, mes-miR166j, aqc-miR166a, aqc-miR166d, cme-miR166e, dpr-miR166a, osa-miR166g-3p, osa-miR166h-3p, pab-miR166a, sbi-miR166f, ssl-miR166a, stu-miR166b, tcc-miR166c, zma-miR166l-3p, zma-miR166m-3p, mtr-miR166c, mtr-miR166f, sly-miR166c-3p
TCGGTGCAGATCTTGGTGGT	91.0314	-1.26854	1.26854	0.0354311	rasiRNA
TGAAGCTGCCAGCATGATCTGA	680.778	1.2657	1.2657	0.00193774	MIR, novel_miRNA, mes-miR167d, mes-miR167e, mes-miR167f, ppe-miR167c, ata-miR167b-5p, ata-miR167d-5p, bdi-miR167c-5p, bdi-miR167d-5p, bdi-miR167e-5p, bdi-miR167g, ccl-miR167a, ccl-miR167b, ctr-miR167, cpa-miR167d, gma-miR167g
CATCTCGGTGGAACCTCCA	91.9956	-1.26143	1.26143	0.00582845	unknown
GCGGACCAGGCTTCATTCCCC	372.588	1.25781	1.25781	0.0169203	nat-siRNA, MIR
TTCATCTCGGTGGGACCTCCA	74.6064	-1.25243	1.25243	0.0359465	unknown
ATGATAAGGTTCAGTGGACTT	200.288	1.25168	1.25168	0.0143965	rasiRNA
GTTTCACGTCGGGTTCACCA	2183.84	-1.24773	1.24773	0.0163416	rasiRNA, tRF
CATGCGGGCGCCGGCGTCGGGA	159.38	1.24683	1.24683	0.0374258	unknown
TCGGACCAGGCTTCATTCCCC	1.49984e+06	1.2465	1.2465	0.00987982	nat-siRNA, MIR, novel_miRNA, atr-miR166a, atr-miR166c, atr-miR166d, hpa-miR166a, hpe-miR166a, lus-miR166a, lus-miR166c, lus-miR166d, lus-miR166g, lus-miR166h, lus-miR166j, mes-miR166a, mes-miR166b, mes-miR166c, mes-miR166d, mes-miR166e, mes-miR166f, mes-miR166g, ppe-miR166a, ppe-miR166b, ppe-miR166c, ppe-miR166d, ppe-miR166e, aly-miR166a-3p, aly-miR166b-3p, aly-miR166c-3p, aly-miR166d-3p, aly-miR…
CCGTCGGTGCAGATCTTGG	93.4095	-1.24633	1.24633	0.0332215	rasiRNA
TCGGGCCAGGCTTCATTCCCC	132.352	1.24232	1.24232	0.0244784	nat-siRNA, MIR
ACCATCTTCGTCAAAATGGGCGGG	114.136	1.24178	1.24178	0.0364149	PHAS
CTCGGACCAGGCTTCATTCCCC	864.029	1.24129	1.24129	0.0165501	nat-siRNA, MIR
TTCATACGAATCTGAGCGATT	122.152	1.23771	1.23771	0.0100209	unknown
ACTTTACGAATCTGAGCGATT	92.0373	1.23418	1.23418	0.0283381	unknown
CGACTGTTCGACGCCCGGGGA	300.724	1.23238	1.23238	0.00604406	rasiRNA
AGAGCCCGCGTCGACCTTTTTT	64.3603	1.23206	1.23206	0.0424436	rasiRNA
AAATCGTTCGTCTGACTTGGGT	104.473	-1.23184	1.23184	0.0370178	rasiRNA
TCTTTACGAATCTGAGCGATT	130.929	1.22897	1.22897	0.0161227	unknown
TCGTTTCTCGGAATGCCCCCCA	854.541	-1.22778	1.22778	0.00213271	unknown
AAAGGATTGGCTCTGAGGGCTGGG	152.302	-1.22738	1.22738	0.0275419	rasiRNA
GTTGGACCTTGGGTTGGGT	62.2838	-1.22483	1.22483	0.0486425	unknown
TTCGTTTCACGTCGGGTTCACCA	1367.98	-1.22334	1.22334	0.00110186	tRF
TCGGACCAGGCTTCATTCCCA	96.9373	1.22239	1.22239	0.023211	nat-siRNA, MIR
TTCGGACCAGGCTTCATTCCC	186737	1.22129	1.22129	0.00831669	nat-siRNA, MIR, novel_miRNA
AGGCCTTGAACTTACTGAAGAGTT	187.5	1.21948	1.21948	0.00153351	unknown
CGTGAACCATCGAGTCTTTGA	172.651	-1.20333	1.20333	0.0225458	unknown
CGTTTCACGTCGGGTTCACCA	1249.35	-1.20184	1.20184	0.0022744	tRF
TCGGACCAGGCTTCAGTCCCC	295.895	1.19886	1.19886	0.0285722	nat-siRNA, MIR
TCAGACCAGGCTTCATTCCCC	264.519	1.19863	1.19863	0.0267841	nat-siRNA, MIR
CGTGCGGCCCAGAACATCTAA	99.0958	1.19752	1.19752	0.0490158	rasiRNA
TCGGACCAGGCTTCAATCCCC	217.109	1.19594	1.19594	0.0295767	nat-siRNA, MIR
TAGGTTACTGAAGCATTGGTCATC	134.238	1.19341	1.19341	0.0182719	unknown
CGCCGGCGTCGGGAAGGAATGC	214.458	1.1934	1.1934	0.00831062	unknown
CTAGAAGAACGAGAGAAAGCT	131.916	1.19334	1.19334	0.0262527	PHAS
CGATCCGTCGAGTTATCATGA	173.699	1.19305	1.19305	0.0227194	rasiRNA
AGAGAATATGAGCGATGGACGTCAT	82.1343	1.19185	1.19185	0.0432209	unknown
GGACCAGGCTTCATTCCCC	342.981	1.18854	1.18854	0.037727	rasiRNA, nat-siRNA, MIR, cpa-miR166e
TTCGGACCAGGCTTCATTCCCC	1876.8	1.18633	1.18633	0.016944	nat-siRNA, MIR
AGAGCCCGCGTCGACCTTTTAT	89.5273	1.17796	1.17796	0.0393845	rasiRNA
CCGGACCAGGCTTCATTCCCC	277.509	1.17582	1.17582	0.0309758	nat-siRNA, MIR
TGGGAAGTCCTCGTGTTGCACCCCT	471.813	-1.17432	1.17432	0.000382472	unknown
TTCCTACGAATCTGAGCGATT	610.02	1.1728	1.1728	0.0184198	unknown
TTCGTTTCTCGGAATGCCCCCCA	166.717	-1.16401	1.16401	0.00459998	unknown
TTCTACGAATCTGAGCGATT	1788.03	1.16136	1.16136	0.00301599	unknown
CGCATCTTGGGTCCATCCTG	122.016	1.15662	1.15662	0.0452956	unknown
GTTTCTCGGAACGCCCCCCA	123.039	-1.14642	1.14642	0.0197383	unknown
TTTAGGACAAGACAATTCAATAAT	82.9057	1.14101	1.14101	0.0379116	unknown
TTCGGACCAGGCTTCATTCC	308.113	1.13747	1.13747	0.0323426	nat-siRNA, MIR
TTCTTACGAATCTGAGCGATT	536.184	1.1372	1.1372	0.00881868	unknown
CGTTTCTCGGAACGCCCCCCA	203.275	-1.13259	1.13259	0.00858544	unknown
CTTGAAAATCCGGAGGACCGA	167.682	-1.12694	1.12694	0.0106291	rasiRNA
ATTCGGACAGTATGAATGGACTGT	280.442	1.12259	1.12259	0.00433702	unknown
TTCTACGAATCTGAGCGATTT	115.547	1.1221	1.1221	0.0426312	unknown
TACCAGATCCAAGACTTTGCAAAG	102.164	1.12112	1.12112	0.0415473	PHAS
TCATCTAAATCATTGTAGAAGCCT	139.21	1.11466	1.11466	0.0423895	unknown
CCATAGATCAACGTAGTATGT	368.559	1.1145	1.1145	0.037032	unknown
TCTAGTCTGGGTTGTGGTACGGGC	125.73	1.11351	1.11351	0.0268328	PHAS, phasiRNA
TTTACGAATCTGAGCGATT	1129.27	1.11168	1.11168	0.0273576	unknown
GGTGAAGTGTTCGGATCGCGGCGA	292.089	-1.10993	1.10993	0.0257055	rasiRNA
AGAGCCCGCGTCGACCTTTTT	215.405	1.10943	1.10943	0.0149705	rasiRNA
CAGGCCCTCCTTCTAGCGCCA	169.191	-1.10931	1.10931	0.0202749	rasiRNA, tRF
AGACATAGTAAGGATTGACAGACT	297.762	-1.10754	1.10754	0.0243266	rasiRNA
TCGGACCAGACTTCATTCCCC	156.387	1.10725	1.10725	0.0424947	nat-siRNA, MIR
TTTATACGAATCTGAGCGATT	213.005	1.10445	1.10445	0.0187408	unknown
TTGGACTGAAGGGAGCTCCCA	440.211	-1.10074	1.10074	0.0497593	rasiRNA, vvi-miR319g, mtr-miR319c-3p
GGGCTCTATGAGTCTGGTAAT	417.771	-1.09678	1.09678	0.00132492	unknown
ATTTCGGACCAGGCTTCATTC	169.602	1.09115	1.09115	0.0240334	nat-siRNA, MIR
CGTTTCTCGGAATGCCCCCCA	1775.02	-1.08839	1.08839	0.00510387	unknown
ATCTCAGTGGATCGTGGCAGC	93.6047	1.08755	1.08755	0.0321621	rasiRNA
TCATTTCTCGGAATGCCCCCCA	1117.5	-1.08752	1.08752	0.00698114	tRF
TCAATCCGTGAACTTGAGTCT	218.878	1.08256	1.08256	0.0175062	PHAS
CAGACATAGTAAGGATTGACAGACT	201.531	-1.06866	1.06866	0.032944	rasiRNA
CCCTTGAAAATCCGGAGGACCGA	148.209	-1.06584	1.06584	0.0278905	rasiRNA
CATTTCTCGGAATGCCCCCCA	1790.5	-1.06475	1.06475	0.00685119	tRF
TTCGTTCCCCGGCAACGGCGCCA	170.266	-1.05956	1.05956	0.0200455	rasiRNA, tRF
TTTTACGAATCTGAGCGATT	923.732	1.05925	1.05925	0.0374888	unknown
AAGGATTGGCTCTGAGGGCTGGG	189.092	-1.05689	1.05689	0.0432618	rasiRNA
GTTCGTTTCCCCGGATGCGCACCA	217.684	-1.05677	1.05677	0.00868237	tRF
GTTTCTCGGAATGCCCCCCA	1340.62	-1.05642	1.05642	0.0365215	unknown
CCCGGAACCCAAAGACTTTGA	220.766	1.04874	1.04874	0.0176773	rasiRNA
CTGACAGAAGAGAGTGAGCAC	205.451	-1.04838	1.04838	0.00776501	MIR, ama-miR156
ATCCAAGAGGAAGACTTAGACTCC	319.463	1.04805	1.04805	0.0492642	nat-siRNA, PHAS
AATTCTGAATAGATCTGAATGTCT	252.558	1.04454	1.04454	0.0260112	PHAS, phasiRNA
TTTCACGTCGGGTTCACCA	3292.47	-1.04392	1.04392	0.0382615	rasiRNA, tRF
AGAATCTCTAGAGCTTGGCAAGCC	545.524	1.04303	1.04303	0.0206755	PHAS
AGAGGAACCGTTGATTCGCAC	149.716	-1.03977	1.03977	0.0492182	rasiRNA
CTTGGCAGAACCTAACCCTTC	224.578	1.03946	1.03946	0.0298386	unknown
CTTACAATACCCCGTCGCGTAT	215.772	1.0367	1.0367	0.0221325	rasiRNA
ATTTCTCGGAATGCCCCCCA	1605.66	-1.02642	1.02642	0.00879872	tRF
TTTCGGACCAGGCTTCATTCCC	3029.02	1.02585	1.02585	0.0406972	nat-siRNA, MIR
CCTTGAAAATCCGGAGGACCGA	122.053	-1.02479	1.02479	0.0461178	rasiRNA
ACTGCGTCGTAATAGTAATTCAACC	975.297	-1.02127	1.02127	0.0254346	unknown
ATCCAACGAAGCAGGAGCTGC	1285.43	1.01828	1.01828	0.0253697	MIR
ATTACGAATCTGAGCGATT	1180.74	1.01799	1.01799	0.0126601	unknown
TTCGTTCCCCACAGACGGCGCCA	171.781	-1.00536	1.00536	0.0308509	rasiRNA, tRF

## Sheet: Table S11
Table S11. Results for the sRNA differentially expressed across both 'Marsh' and 'Star Ruby' plants. sRNAs were considered to be differentially regulated as a result of infection if a |log2 fold change|>=1 and padj<=0.05 were observed.
	Marsh				Star Ruby
sRNA	base_mean	log2FoldChange	|log2FoldChange|	padj	base_mean	log2FoldChange	|log2FoldChange|	padj	species
CCTCCGGGGAAACACCAATCGT	13.1769	6.2875	6.2875	0.00046848	24.1246	6.94461	6.94461	2.56423e-06	nat-siRNA
TGTCGCCGGAGAGATAGCACC	11.963	6.22376	6.22376	0.000540668	19.7131	5.20775	5.20775	1.23684e-05	MIR
TGTAAACTCTTGATATCCCAA	26.9132	5.5425	5.5425	0.0187165	67.9603	4.87447	4.87447	0.00116412	MIR
CCAAAGAAACTTGTATTGCCT	13.3811	5.47994	5.47994	0.00015276	11.486	3.71307	3.71307	0.0036116	unknown
TGAGCTGTTTGGCTATTCTCGC	65.0898	5.33231	5.33231	0.00144288	130.544	6.44705	6.44705	1.69199e-06	MIR, novel_miRNA
GTCTCGTTCGTTAACGGA	32.0826	5.07709	5.07709	0.0356935	32.7616	4.03457	4.03457	0.0176935	rasiRNA
TTGTCGCCGGAGAGATAGCACC	6825.27	5.06708	5.06708	1.6813e-50	10888.2	5.73971	5.73971	2.81076e-13	MIR, novel_miRNA
CGACGAGGGAACTTTTAGTAT	126.832	5.04769	5.04769	1.41407e-29	142.419	4.37222	4.37222	2.07096e-26	unknown
TTGTCGCCGGAGAGATAGCAC	50.6588	4.73865	4.73865	2.62694e-11	58.3057	4.69084	4.69084	4.82761e-07	MIR
TTGTCGCCGGAGAGATAGCACCT	112.489	3.91828	3.91828	6.32142e-20	175.437	4.87181	4.87181	1.48746e-12	MIR
ATCGACTACCGAGCGCTGAATAAG	17.8452	3.77016	3.77016	0.000217492	37.0229	4.39121	4.39121	0.00268574	PHAS
AACCTTCGGACTTGGGCAGCGATG	19.5481	3.76731	3.76731	6.58937e-05	19.2936	2.15537	2.15537	0.0204464	PHAS, phasiRNA
TTCCAGCGGGACTGTTAGAGCCGC	19.5243	3.47951	3.47951	5.4689e-05	21.7704	2.66384	2.66384	0.00293904	PHAS, phasiRNA
TTGTCGCCGGAGAGATAGCACCC	14.1722	3.46648	3.46648	0.00271043	20.3083	5.25589	5.25589	8.95533e-06	MIR
ATATGTGCGAACTTGTCT	34.772	3.41726	3.41726	9.92254e-08	21.2703	3.06152	3.06152	0.000247306	PHAS
ACGGAAACCTTGTTACGACTT	90.9853	3.40406	3.40406	0.0258086	91.3451	3.18873	3.18873	0.00728735	rasiRNA
TTCACGGTGGCCACAAAAGCTC	59.9828	3.38017	3.38017	3.07939e-11	57.3884	3.02076	3.02076	1.90521e-08	nat-siRNA, PHAS
AAGACCGGATGGATCTTGAGTCT	14.6514	3.33211	3.33211	0.00114189	23.6421	3.04045	3.04045	0.00058348	PHAS
TCTCCGCGACTTGGTTCTCC	24.2377	3.32189	3.32189	8.24325e-06	30.7433	3.58933	3.58933	1.85012e-05	PHAS
CAATGAATGTAGCATACTAAAT	11.9278	3.20418	3.20418	0.00378261	12.4104	2.76224	2.76224	0.0105011	unknown
GTCTGCAAAGGATTCTACCCG	16.0627	3.10981	3.10981	0.00960462	16.958	3.73577	3.73577	0.000457684	rasiRNA, nat-siRNA
AACAAGCATTGTAATCTCT	16.4889	3.05993	3.05993	0.000714768	18.5732	2.19323	2.19323	0.0244287	PHAS
TTCCAGCGGGATTGTTAGAGC	10.8879	3.04684	3.04684	0.00930353	11.7393	2.37841	2.37841	0.048078	PHAS, phasiRNA
ACCAAGGGAGATCGGCTGTTCGTGC	24.5351	2.97261	2.97261	3.56995e-05	21.6529	2.10396	2.10396	0.0101132	PHAS
ACAAACGGATGGGCAGACCGAGC	25.0706	2.92653	2.92653	4.4852e-05	23.1738	2.19435	2.19435	0.00686085	rasiRNA, PHAS
TTGTGGCCAAGGAACTCCACCT	11.4627	2.91822	2.91822	0.0119279	14.2148	2.52971	2.52971	0.0340806	nat-siRNA, PHAS, phasiRNA
TCTCGGACACCCATGGCATC	10.0714	2.903	2.903	0.0374569	13.6548	3.87807	3.87807	0.00235839	PHAS
TGGCCAAGGAACTCCACCTAA	20.4781	2.85628	2.85628	0.000388161	28.3116	3.0594	3.0594	0.000191212	unknown
AAGGGAGATCGGCTGTTCGTGCC	30.8891	2.83181	2.83181	3.67474e-05	26.8549	1.76397	1.76397	0.0301598	PHAS
ATCATTGTCGAAACCTGCCCT	11.8718	2.82454	2.82454	0.0235827	14.685	2.96278	2.96278	0.0126371	unknown
AAGGTTCTAGGCAACTCTAGC	28.7636	2.78681	2.78681	7.2981e-05	23.6986	1.96699	1.96699	0.0222649	PHAS, phasiRNA
AGTTCTTGCTTGAAGTCGGCCC	19.5059	2.78495	2.78495	0.00160567	15.6686	2.73652	2.73652	0.00444323	PHAS, phasiRNA
CAAACGGATGGGCAGACCGAGC	31.9949	2.77505	2.77505	1.98237e-05	28.3155	3.31305	3.31305	2.56423e-06	rasiRNA, PHAS, phasiRNA
CAATGAATGTAGCATACTTAAT	56.294	2.74254	2.74254	4.40868e-08	37.3319	2.05631	2.05631	0.00073833	unknown
ACGGATGGGCAGACCGAGCGCATC	21.1154	2.73163	2.73163	0.000714768	32.5421	2.54448	2.54448	0.000766617	PHAS, phasiRNA
TCTCCGCGACTTGGTTCTCCC	34.5433	2.73156	2.73156	7.36003e-06	45.0516	3.30754	3.30754	1.67795e-06	PHAS
AATGTCAAGTAGCTTTGCCC	11.2273	2.72357	2.72357	0.020396	11.7421	3.46244	3.46244	0.0037384	unknown
GCCGCACGCGCGCTACACTGATG	31.3749	2.67352	2.67352	0.00330074	29.1486	2.02643	2.02643	0.044868	rasiRNA
ATGGGCTTCGCGGCTTTGGCGCC	166.616	2.63841	2.63841	1.97723e-13	179.369	2.79967	2.79967	2.60185e-14	PHAS
ATTGGACAAGAACAACTTTCT	14.506	2.62702	2.62702	0.0180295	16.0921	3.01118	3.01118	0.00124996	PHAS, phasiRNA
ACAGAACATGGCATTGGTCCGAAG	59.3725	2.60606	2.60606	2.83053e-08	48.8659	2.56842	2.56842	6.22638e-07	PHAS
ACAATTTCGGGCTAGAGAGCC	22.476	2.57615	2.57615	0.000680838	30.8505	3.06868	3.06868	1.69032e-05	nat-siRNA, PHAS, phasiRNA
ACAATTTCGGGCTAGAGAGC	11.8874	2.55748	2.55748	0.02866	15.434	3.67301	3.67301	0.00052899	nat-siRNA, PHAS, phasiRNA
ACCGGATGGATCTTGAGTCTTGGC	13.1697	2.55542	2.55542	0.0242328	13.1005	2.56441	2.56441	0.0144519	PHAS, phasiRNA
ACGGATAGGGCCTTGGACTTGCC	16.0437	2.54705	2.54705	0.00568225	19.698	2.6347	2.6347	0.00169184	nat-siRNA, PHAS
TTGAGAATCTCTAGGCTTACT	18.8694	2.53092	2.53092	0.00499324	22.2352	2.43827	2.43827	0.00706777	PHAS, phasiRNA
CCGAGGACCATCTTGAAGTC	24.5456	2.52767	2.52767	0.00167721	25.1412	2.30658	2.30658	0.00708378	PHAS
ATCGGCTGGAGTACAAACCGGGGA	25.6655	2.50981	2.50981	0.00333897	25.2527	1.98961	1.98961	0.0154098	unknown
CGAAGTCCGCTCGGATTGGGC	31.3544	2.50409	2.50409	0.000197822	31.4602	2.37912	2.37912	0.00204877	nat-siRNA, PHAS
CAAACGGATGGGCAGACCGAG	21.5845	2.5035	2.5035	0.0017626	21.4105	2.36222	2.36222	0.00271839	rasiRNA, PHAS
AACAAGCATTGTAATCTCTCT	22.4414	2.48975	2.48975	0.00126583	18.3143	2.71117	2.71117	0.00205943	PHAS, phasiRNA
CTCGGCATGGAATTCTTCGACC	57.0543	2.47915	2.47915	5.75311e-07	46.7678	2.3674	2.3674	0.000147048	PHAS, phasiRNA
ATTTGTATCCAACAAGCACTGT	75.0609	2.47785	2.47785	7.31388e-08	75.7722	2.81059	2.81059	3.69959e-09	PHAS
ACTTCCAGCGGGATTGTTAGAGCC	76.4529	2.47011	2.47011	3.44507e-08	61.7367	3.04048	3.04048	4.01859e-09	PHAS, phasiRNA
ACTTCAAGATGGTCCTCGGCATG	373.462	2.46862	2.46862	3.88243e-19	339.027	2.54348	2.54348	7.04641e-19	PHAS, phasiRNA
ATTCGGCAAAGTTGTCTAAGTGC	55.1862	2.4672	2.4672	2.72066e-06	46.6579	2.06447	2.06447	0.000633822	PHAS, phasiRNA
TCCAGCGGGACTGTTAGAGCCGC	11.5358	2.45519	2.45519	0.0441574	15.7643	3.09498	3.09498	0.00265673	PHAS
CGAGATCGCGACGAGGACGCCG	18.8871	2.44907	2.44907	0.00456977	15.8327	2.84738	2.84738	0.00982535	PHAS, phasiRNA
ACGGACAACGTGGCGACAAGCTAC	31.3013	2.44565	2.44565	0.000621674	44.4059	2.33741	2.33741	0.000548958	rasiRNA, PHAS
ACCAAGGGAGATCGGCTGTTCGT	50.489	2.44534	2.44534	1.00265e-05	41.6301	2.42363	2.42363	1.40237e-05	PHAS
CTAGAAGAACGAGAGAAAGCT	45.3223	2.44117	2.44117	1.66961e-05	131.916	1.19334	1.19334	0.0262527	PHAS
TTAGACAACTTTGCCGAATGT	40.4969	2.43381	2.43381	1.20517e-05	30.0992	2.16318	2.16318	0.0023921	PHAS, phasiRNA
AACATGTAAATATTCTAGAATACT	31.219	2.4279	2.4279	0.000353003	38.8302	1.86276	1.86276	0.00448784	PHAS
CCGAGGCGTTGGAGAGAACCCAT	31.0979	2.41468	2.41468	0.000388161	28.674	2.59795	2.59795	0.000617578	PHAS
TTCTCAGGTCACCCCTTTGGG	87.0564	2.40643	2.40643	0.0238761	210.435	3.35933	3.35933	0.00509347	MIR, novel_miRNA
AAGGATGTGATGCCTCCAGAACT	22.1851	2.40022	2.40022	0.00486542	24.5768	2.80932	2.80932	0.000496054	PHAS
AAAGCCAATGTCGTTGCGGACGCT	43.6757	2.39208	2.39208	0.000130424	39.0563	3.00169	3.00169	1.66543e-06	PHAS
TTGTGGCCAAGGAACTCTACCT	18.513	2.38706	2.38706	0.00771759	22.9651	2.34914	2.34914	0.00296491	PHAS
ATTCGGCAAAGTTGTCTAAGTGCC	84.8651	2.37431	2.37431	5.98435e-06	60.3696	1.8556	1.8556	9.21678e-05	PHAS, phasiRNA
AACATTCGGCAAAGTTGTCTAAG	34.6477	2.36936	2.36936	0.000179807	34.3125	2.48503	2.48503	3.75301e-05	PHAS, phasiRNA
AAGGCGGAATTGGCAACACTTAGC	92.5866	2.36592	2.36592	4.00071e-09	104.176	1.62335	1.62335	0.000342813	PHAS
ATTCGTCAAGCACATTGTGAAGCT	48.1807	2.36182	2.36182	6.29272e-05	55.3575	2.98727	2.98727	2.05521e-07	PHAS, phasiRNA
ATAATTTCGGGCTAGAGAGCC	71.5085	2.34969	2.34969	3.14303e-06	58.3689	2.47921	2.47921	5.09932e-06	nat-siRNA, PHAS, phasiRNA
ATTGGGCCAAGCTAGCACTCT	18.0137	2.34849	2.34849	0.0114133	20.2491	2.40404	2.40404	0.00879872	PHAS, phasiRNA
TTTCCGCAAAGTCTTGAATTG	20.7044	2.34705	2.34705	0.00436915	12.8963	3.19781	3.19781	0.00235839	PHAS
ACTCATCATGGAAAGAACGAAACT	13.9744	2.33915	2.33915	0.0369564	16.2233	2.35161	2.35161	0.0232139	nat-siRNA, PHAS
ATCGGCTAGAGTACAAACCGGGGA	35.1158	2.33167	2.33167	0.000208861	42.8099	2.64464	2.64464	4.74042e-05	PHAS
ATCTCTAGAGCTTGGCAAGCC	37.2662	2.33002	2.33002	0.000269145	27.4302	2.85015	2.85015	0.000258882	PHAS, phasiRNA
AAGGTTCAGTGGACTTCTCGC	41.7286	2.31187	2.31187	0.00146736	41.1903	1.81552	1.81552	0.0214643	rasiRNA
CTGGATGCAACTGTGGTACGG	61.0874	2.30511	2.30511	0.000120124	42.5882	2.14872	2.14872	0.000679251	PHAS, MIR, novel_miRNA
ATGTAAATATTCTAGAATACT	13.1862	2.29979	2.29979	0.0427833	13.5827	2.449	2.449	0.0295767	PHAS, phasiRNA
AGACGAGTGGCTGAGCAACGC	36.6922	2.2979	2.2979	8.82077e-05	23.8935	1.92204	1.92204	0.0318198	unknown
AAGGACGAGATCGCGACGAGGACG	85.2522	2.29782	2.29782	1.43695e-07	72.4078	1.48833	1.48833	0.00749814	unknown
CTGGACGCAGGCTATATTCGCC	62.0438	2.28748	2.28748	4.40737e-06	51.4735	2.53143	2.53143	1.26393e-06	PHAS
ACTTCGAGACAATGAGCTCTTCCT	36.9909	2.28729	2.28729	0.000202071	45.7738	3.25347	3.25347	5.95818e-07	PHAS
CGAGGCATCCGTTTGAACTTC	18.2492	2.286	2.286	0.00925213	15.27	2.41847	2.41847	0.0169714	PHAS
ATTCGCGGGCGAGCTTGTGTGCC	91.329	2.28225	2.28225	1.73101e-06	101.861	2.49094	2.49094	1.44019e-10	PHAS
TGTTCGACGTGTAGGCAACGT	41.9484	2.27674	2.27674	0.0018936	29.1296	2.70035	2.70035	0.000195221	PHAS
CAAGACAAGGTGGATCATCAACT	40.6356	2.27462	2.27462	0.000347972	40.958	2.21918	2.21918	0.000115868	PHAS
AACATTCGGCAAAGTTGTCTAAGT	109.855	2.27409	2.27409	4.49578e-07	104.345	2.43755	2.43755	1.12068e-07	PHAS, phasiRNA
TTTGTATCCAACAAGCACTGT	48.6225	2.25516	2.25516	4.14457e-05	54.7967	3.12447	3.12447	1.52982e-08	PHAS, phasiRNA
AGGTAGAGTTCCTTGGCCACAAG	18.5509	2.23128	2.23128	0.0183195	23.3039	2.78231	2.78231	0.003182	PHAS, phasiRNA
ATTGTCCGCCACTCAAGATAGCCT	41.8088	2.22949	2.22949	0.000254742	38.2146	2.24213	2.24213	0.000348915	nat-siRNA
CCAGAGGAGTGAACCTGAGAAC	25.5212	2.22602	2.22602	0.0158121	38.6288	2.97579	2.97579	0.0430937	MIR
ATGTGCGAACTTGTCTTGTGTGCC	60.3489	2.21829	2.21829	5.45304e-06	55.2159	1.87454	1.87454	0.000482012	PHAS
ATGCCCAATCCGAGCGGACTTCATC	38.9169	2.19514	2.19514	0.000197296	39.4238	2.58225	2.58225	5.31832e-05	nat-siRNA, PHAS
ACTTCCAGCGGGACTGTTAGAGCC	108.679	2.19311	2.19311	4.97026e-06	122.557	2.30395	2.30395	5.6494e-06	PHAS, phasiRNA
TCCACGGAGGAACCCCAACTC	23.4313	2.19282	2.19282	0.00856256	27.931	3.27458	3.27458	3.75301e-05	PHAS
CAAGGATTGGGCCAAGACCGAGC	16.7038	2.18061	2.18061	0.0360688	13.3929	2.45154	2.45154	0.0200455	PHAS
GCGGACTGCTCGAGCTGCGCC	36.7717	2.17218	2.17218	0.00869662	49.8901	2.46777	2.46777	0.038957	unknown
AGAGGACCGGTGCACCGAATGGGG	48.6022	2.16831	2.16831	0.000220728	60.9976	2.03993	2.03993	0.000188263	PHAS, phasiRNA
ACTCCTCGAAGGCGCGTTGGCACT	21.259	2.16611	2.16611	0.0130695	19.9418	2.17269	2.17269	0.0138433	PHAS
AGGTAGAGTTCCTTGGCCACAAGA	69.7051	2.16371	2.16371	7.58475e-05	86.6557	2.56461	2.56461	5.90593e-08	PHAS
CGGCACTTAGACAACTTTAAAT	34.1485	2.16196	2.16196	0.00239662	32.0275	2.13118	2.13118	0.00476176	unknown
CCGTAGAACACCTTCTGACAG	46.9893	2.15986	2.15986	0.000129992	52.3792	3.09085	3.09085	5.33857e-06	unknown
AGCCAACCAAAGTCTGACCTTGT	18.4537	2.15951	2.15951	0.0168979	18.0452	2.05119	2.05119	0.0360614	unknown
ATCTCGAACGGACTCTTGCCT	31.3572	2.14694	2.14694	0.00183225	31.0707	2.08705	2.08705	0.00290594	PHAS
AGGCCATCTTGGAAGTAGAAGAGT	64.4828	2.13078	2.13078	7.08379e-05	53.1692	1.54785	1.54785	0.00743273	PHAS
TTGGCACGGACATACTTGAGCAGT	48.6735	2.12485	2.12485	0.00861084	53.3071	2.50619	2.50619	5.2492e-05	unknown
AAGGGAGATCGGCTGTTCGTGC	133.12	2.12301	2.12301	4.03987e-07	84.822	1.43517	1.43517	0.00707058	PHAS
TCTCTAGAGCTTGGCAAGCCT	19.3784	2.10667	2.10667	0.0144831	17.2932	3.11859	3.11859	0.00078422	PHAS, phasiRNA
ATCCAACAAGCACTGTAATCT	23.0544	2.10485	2.10485	0.00877711	22.9568	2.18654	2.18654	0.00779655	PHAS, phasiRNA
CATGTAAATATTCTAGAATACT	45.3995	2.10179	2.10179	0.000161552	41.5757	2.26629	2.26629	0.000348915	PHAS, phasiRNA
AACTTTACCTAACTTTGACAAACT	32.3288	2.09953	2.09953	0.00296871	28.6176	3.18998	3.18998	2.06543e-05	PHAS
TTCAAGATGGTCCTCGGCATG	19.2562	2.09722	2.09722	0.0228639	17.4061	2.3522	2.3522	0.0146869	PHAS, phasiRNA
ATTTCGTGTCCGTAGATGAGGCCA	393.162	2.09022	2.09022	6.0978e-11	360.361	2.46452	2.46452	4.20754e-16	PHAS, phasiRNA
AATCCGAGCGGACTTCATC	21.5492	2.08651	2.08651	0.0107406	22.0217	2.3639	2.3639	0.00804327	nat-siRNA, PHAS
AGCTCTGATACCACTTGTCACGGG	41.3728	2.08513	2.08513	0.000420103	40.2723	2.6243	2.6243	5.52763e-06	rasiRNA, PHAS
ATCGACACTTGGGCTGACT	28.2285	2.08386	2.08386	0.00671426	17.3607	2.15305	2.15305	0.0230481	PHAS
TTTGAGAATCTCTAGGCTTACT	52.8117	2.07087	2.07087	0.000516066	48.6748	2.22309	2.22309	8.03487e-05	PHAS, phasiRNA
CACTCGTCAAGAAAGGGCTAG	18.262	2.0647	2.0647	0.0245164	16.4603	2.46322	2.46322	0.00789258	unknown
ACTTGCTGTATCGGTCGACAACGAC	18.7921	2.06252	2.06252	0.0387734	23.8041	2.32071	2.32071	0.00786815	PHAS
AAACATTCGGCAAAGTTGTCTAAG	25.3625	2.05421	2.05421	0.00996544	23.3358	2.39116	2.39116	0.00265673	PHAS
ATCGACACTTGGGCTGACTTCAAG	129.463	2.04019	2.04019	7.36003e-06	113.102	1.9591	1.9591	3.68053e-06	PHAS
ATGGGCTTCGCGGCTTTGGCGCCT	118.501	2.03956	2.03956	4.2399e-06	136.027	2.41532	2.41532	2.20669e-08	PHAS, phasiRNA
ACTTGACTTACGCTCTGGGTACT	34.3159	2.03829	2.03829	0.00377496	31.4962	1.93176	1.93176	0.00975279	PHAS, phasiRNA
AAGCGGCGGTAGTAATTCACCAGC	104.521	2.02542	2.02542	1.52102e-07	153.27	2.62832	2.62832	2.4666e-08	rasiRNA, PHAS
CACAAACGGATGGGCAGACCGAGC	34.0184	2.02187	2.02187	0.00144288	41.4384	2.33808	2.33808	2.62759e-05	rasiRNA, PHAS, phasiRNA
ACGAGAGCGCGACGAGGACGC	40.9575	2.00811	2.00811	0.00515586	54.4245	2.53367	2.53367	2.93881e-05	PHAS
AGCATGGGTTCTCTCCAACGCCT	24.6899	2.00255	2.00255	0.0161754	28.5032	2.88388	2.88388	0.000143934	PHAS
TTCCGGAAGGTTCTAGGCAACTC	30.164	1.9964	1.9964	0.00308262	24.5247	1.93899	1.93899	0.0492642	PHAS
CTAACTTTGACAAACTTGGTC	43.3965	1.98804	1.98804	0.00120327	36.8275	2.6368	2.6368	9.61384e-06	nat-siRNA, PHAS, phasiRNA
ACATGAGTTTGACCAAGTTTGGC	34.5232	1.97998	1.97998	0.0017626	39.2237	2.26985	2.26985	0.000254894	unknown
AATCCAAGGACAAAAAGGCCAACC	38.7652	1.97783	1.97783	0.00152198	38.3054	2.02489	2.02489	0.001986	PHAS, phasiRNA
AGAATCTCTAGAGCTTGGCAAGC	28.7582	1.97158	1.97158	0.0214708	22.4335	2.00314	2.00314	0.0167807	PHAS
CAACAAGACAAGGTGGATCATC	22.8731	1.96564	1.96564	0.0219955	17.6348	2.17862	2.17862	0.0191479	PHAS, phasiRNA
ACTCGAGTTTGCGGAAGCTGGACT	46.7697	1.95506	1.95506	0.00710453	55.1204	1.40743	1.40743	0.0146869	unknown
CTTGTGGCCAAGGAACTCCACCT	27.6609	1.9531	1.9531	0.00938589	31.6757	1.91729	1.91729	0.0144277	PHAS, phasiRNA
AGTGTCTTCTCCTCGGACTTGCCT	114.264	1.94141	1.94141	2.34111e-06	129.152	2.02179	2.02179	7.74603e-06	PHAS, phasiRNA
ACTCAAGTTTGCGGAAGCTGGACT	39.102	1.93202	1.93202	0.00334822	39.5542	1.92744	1.92744	0.0099804	unknown
AGTTGCGGAGACAACTCAAAGACT	36.158	1.8947	1.8947	0.00379191	60.2084	2.63227	2.63227	4.11791e-05	nat-siRNA, PHAS, phasiRNA
AACAGCCCACACTCGTCAAGAAAG	65.3296	1.84315	1.84315	0.000389997	69.994	2.26009	2.26009	3.98852e-07	PHAS, phasiRNA
GTCGGCGATGAAATTCCTGTGAAA	33.591	1.84192	1.84192	0.0372295	36.7031	1.52269	1.52269	0.0428788	unknown
TTTCATTGACTGTAGACAATGCCT	36.8499	1.83725	1.83725	0.00734047	75.4508	2.54134	2.54134	0.0236695	PHAS, phasiRNA
ACGGCTTGGTTCCGGTGGAACATC	53.7504	1.832	1.832	0.000643759	64.1546	2.73516	2.73516	1.36981e-06	PHAS
GAGGCCATCTTGGAAGTAGAAGAG	41.6691	1.82143	1.82143	0.00233693	30.2837	2.06772	2.06772	0.00345682	PHAS
AGGACGAGATCGCGACGAGGACGC	30.2328	1.81281	1.81281	0.0347933	27.2685	1.99334	1.99334	0.00985327	unknown
AAGAGGACCGGTGCACCGAATGGG	22.0018	1.80877	1.80877	0.0483211	21.2111	2.27027	2.27027	0.00693843	PHAS, phasiRNA
CTCGGCATGGAATTCTTCGAC	43.3004	1.79511	1.79511	0.00264055	39.1386	1.97645	1.97645	0.00126663	PHAS, phasiRNA
AGTGGACCACGAGAACTCACCTGA	84.2977	1.79128	1.79128	0.00615252	83.402	1.9612	1.9612	0.000430749	unknown
GCGTTTGTAGTCCAACGG	136.219	1.77777	1.77777	0.000207319	136.125	1.56508	1.56508	0.0131565	tRF, nat-siRNA
ATTGTCCGCCGCTCAAGATAGCCT	29.7396	1.77408	1.77408	0.0217188	29.7776	2.81997	2.81997	0.000130737	nat-siRNA, PHAS
ATGGGTTCTCTCCAACGCCT	91.0152	1.7649	1.7649	0.000159495	94.4413	2.30094	2.30094	1.55636e-05	PHAS, phasiRNA
AGTTCACGGATTGATCTCTTGGCC	205.084	1.74621	1.74621	7.83566e-05	199.746	1.68792	1.68792	4.39706e-05	PHAS
ACACGTCGAACAACTCGGAAGGGT	253.933	1.7445	1.7445	1.51535e-07	239.674	2.10225	2.10225	8.36385e-09	PHAS, phasiRNA
AGTAAGTACAAGGACGTGATGCCT	61.7844	1.72625	1.72625	0.00182509	54.5791	1.83773	1.83773	0.00151907	unknown
AATCTCTAGAGCTTGGCAAGCC	106.89	1.72414	1.72414	0.000179807	89.3631	2.0306	2.0306	9.17334e-05	PHAS, phasiRNA
AATCTCTAGAGCTTGGCAAGCCTC	42.8013	1.70298	1.70298	0.00887461	38.3409	1.64951	1.64951	0.0111646	PHAS
AGTTCACGGTGGCCACAAAAGCTC	112.787	1.66671	1.66671	0.00111081	118.561	1.47165	1.47165	0.000495722	nat-siRNA, PHAS
GTTTCGCTGGATAGTAGACAG	27.4688	1.66315	1.66315	0.041936	29.1821	1.73719	1.73719	0.0206884	rasiRNA
AGGGAGATCGGCTGTTCGTGC	28.1198	1.65017	1.65017	0.0432396	25.121	1.82153	1.82153	0.0300127	PHAS, phasiRNA
TTTGGACACACCAACATTTACTGT	51.0991	1.62396	1.62396	0.0391568	75.1625	2.2103	2.2103	0.000341886	unknown
CCTCGGCATGGAATTCTTCGACC	39.6123	1.61681	1.61681	0.0186108	38.7166	1.63942	1.63942	0.0276474	PHAS, phasiRNA
CCTTCCTTGGATGTGGTAGCC	54.1989	1.61084	1.61084	0.0180218	57.8492	1.42027	1.42027	0.0356722	rasiRNA
AATCCGAGCGGACTTCATCC	48.2369	1.5993	1.5993	0.00923729	58.3995	2.25243	2.25243	0.000167202	nat-siRNA, PHAS, phasiRNA
AATCTGCAACTGAGGACTTGGACC	57.947	1.57282	1.57282	0.042879	62.2137	1.54517	1.54517	0.00538007	unknown
AACGGGCAGAGCCCGCGTCGACCT	201.008	1.45571	1.45571	0.00145788	276.995	2.28994	2.28994	0.0200455	unknown
CGCCGGCGTCGGGAAGGAATGC	173.692	1.44926	1.44926	0.0106092	214.458	1.1934	1.1934	0.00831062	unknown
TGAAGTCCGCTCGGATTGGGC	44.5494	1.41554	1.41554	0.0328804	39.9104	2.04823	2.04823	0.00255848	nat-siRNA, PHAS
AGAGAATATGAGCGATGGACGTCAT	67.3899	1.41437	1.41437	0.0394057	82.1343	1.19185	1.19185	0.0432209	unknown
AAATTAGAGATATCGTCCAATAAC	69.9122	1.41281	1.41281	0.0226236	83.8606	1.39244	1.39244	0.00861472	unknown
CTGTCACCTCTTGAGCTAGCTTT	55.4007	1.36603	1.36603	0.0216432	69.2719	1.67623	1.67623	0.00337968	unknown
TCGAACACTTCTTGCTTTAGAGAG	48.1963	1.34433	1.34433	0.0381285	100.025	1.52301	1.52301	0.00377049	nat-siRNA, PHAS
AGGCCTTGAACTTACTGAAGAGTT	178.778	1.32411	1.32411	0.00972817	187.5	1.21948	1.21948	0.00153351	unknown
CCGAGGACTCATATTTGGGCC	102.999	1.32128	1.32128	0.0155721	176.838	2.21453	2.21453	0.0144279	unknown
AAACCCGTGCGGCACTTAGACAAC	89.2878	1.27661	1.27661	0.0148877	105.412	2.03636	2.03636	5.27757e-05	PHAS
CACGACTGGAACGAGATCAGTGCT	214.929	1.24867	1.24867	0.0148221	311.487	1.55338	1.55338	0.00290063	unknown
TTGGACTGAAGGGAGCTCCCA	504.935	-1.24432	1.24432	0.00116128	440.211	-1.10074	1.10074	0.0497593	rasiRNA, vvi-miR319g, mtr-miR319c-3p
AACCCGTGCGGCACTTAGACAACT	72.6001	1.23018	1.23018	0.0389977	82.9208	1.64109	1.64109	0.000451425	PHAS, phasiRNA
CCTCGGCATGGAATTCTTCGAC	84.0841	1.21296	1.21296	0.023789	71.4701	1.63797	1.63797	0.00394486	PHAS, phasiRNA
CTAAGATCAAGTGTAGTATCT	256.105	1.17561	1.17561	0.0298851	397.466	1.64517	1.64517	0.000296029	nat-siRNA
AGAATCTCTAGAGCTTGGCAAGCC	572.753	1.15747	1.15747	0.00140397	545.524	1.04303	1.04303	0.0206755	PHAS
ATGATAAGGTTCAGTGGACTT	146.688	1.14865	1.14865	0.0259382	200.288	1.25168	1.25168	0.0143965	rasiRNA
CTTACAATACCCCGTCGCGTAT	128.383	1.14062	1.14062	0.0499273	215.772	1.0367	1.0367	0.0221325	rasiRNA
