# Supplementary material for: In silico analysis of the grapefruit sRNAome, transcriptome and gene regulation in response to CTV-CDVd co-infection
Source: Virol J. 2017 Oct 23;14:200. doi: 10.1186/s12985-017-0871-9 (PMC5651572; doi:10.1186/s12985-017-0871-9)
Supplement: Supplementary file 5 — Differential expression analysis results showing sRNAs with anti-correlated expression to their targets. (XLSX 53 kb) [file 12985_2017_871_MOESM5_ESM.xlsx]

## Sheet: Table S12
Table S12. Differential expression analysis results showing sRNAs with anti-correlated expression to their targets.
	pair 1	pair 2	pair 2
sRNA	CCGAGGCGTTGGAGAGAACCCAT	ACTGCGTCGTAATAGTAATTCAACC	AGTAACAACAGGTGTACTGAACCC
Origin	PHAS	unknown	PHAS
Marsh baseMean	31.0979	813.642	65.1202
Marsh log2FoldChange	2.41468	-0.127654	0.466162
Marsh padj	0.000388161	0.999976	0.999976
Star Ruby baseMean	28.674	975.297	93.2526
Star Ruby log2FoldChange	2.59795	-1.02127	1.29758
Star Ruby padj	0.000617578	0.0254346	0.0385332
Target transcript	TR37165|c0_g1_i1	TR47485|c0_g3_i1	TR51147|c0_g1_i1
BLASTn identification	PREDICTED: Citrus sinensis magnesium-chelatase subunit ChlH, chloroplastic	Citrus clementina hypothetical protein	PREDICTED: Citrus sinensis cytokinin dehydrogenase 6
Marsh baseMean	2248.63	22.6535	177.232
Marsh log2FoldChange	-1.65142	0.25677	-0.451487
Marsh padj	0.0385878	0.999946	0.999946
Star Ruby baseMean	895.274	14.0997	123.335
Star Ruby log2FoldChange	-1.18769	2.23023	-1.64041
Star Ruby padj	0.00374456	0.0142539	5.66738e-05
